# Supplementary material for: Genome-wide methylation patterns provide insight into differences in breast tumor biology between American women of African and European ancestry
Source: Oncotarget. 2013 Nov 29;5(1):237–48. doi: 10.18632/oncotarget.1599 (PMC3960204; doi:10.18632/oncotarget.1599)
Supplement: Supplementary file 2 [file oncotarget-05-0237-s002.xlsx]

## Sheet: table23_V2
				beta values				Db(ER+ vs ER-)	Db(ER+ vs ER-)	bER+/bER-	bER+/bER-
CpG ID	Gene symbol	ER+	ER+	ER-	ER-	Normal	Normal	*	*
cg09068528	ACADL	0.288	0.361888	0.111	0.17905	0.114	0.049942	0.177	0.182838	2.6	2.02116
cg00116234	ADAMTSL1	0.209	0.237678	0.081	0.11319	0.09	0.0478937	0.128	0.124488	2.58	2.09982
cg08090772	ADHFE1	0.071	0.149225	0.196	0.242717	0.066	0.12839	-0.125	-0.0934926	0.36	0.614809
cg05684891	DAB2IP	0.079	0.072053	0.323	0.184039	0.032	0.0342929	-0.244	-0.111986	0.25	0.391509
cg00720137	DYNLRB2	0.023	0.0348213	0.086	0.0691536	0.02	0.034949	-0.063	-0.0343323	0.27	0.503535
cg00679738	FAM89A	0.284	0.293377	0.079	0.0933244	0.028	0.0363855	0.205	0.200052	3.61	3.14362
cg01657408	FLJ31951	0.267	0.23871	0.068	0.0788103	0.033	0.0446525	0.199	0.1599	3.93	3.02892
cg18108623	FLJ34922	0.321	0.339522	0.097	0.175829	0.088	0.0820744	0.224	0.163693	3.33	1.93098
cg01561916	HAAO	0.38	0.318127	0.112	0.187478	0.072	0.0515222	0.268	0.130649	3.4	1.69688
cg12370791	HOXB9	0.143	0.220298	0.052	0.116492	0.065	0.112807	0.091	0.103806	2.73	1.8911
cg07433344	HSD17B8	0.035	0.0431723	0.229	0.12741	0.041	0.0350048	-0.194	-0.0842377	0.15	0.338846
cg16541031	IRF7	0.042	0.0689363	0.147	0.124376	0.076	0.0394572	-0.105	-0.0554393	0.28	0.554259
cg14188232	ITGA11	0.173	0.199051	0.067	0.106045	0.072	0.0440876	0.106	0.0930051	2.57	1.87703
cg23178308	PDXK/C21orf124	0.111	0.101948	0.377	0.33066	0.135	0.202194	-0.266	-0.228713	0.29	0.308315
cg14019317	PROX1	0.167	0.257822	0.06	0.168645	0.085	0.0539601	0.107	0.0891766	2.79	1.52878
cg12717594	RECK	0.307	0.468398	0.126	0.263788	0.039	0.0520798	0.181	0.204611	2.43	1.77566
cg15239123	SMOC1	0.219	0.267268	0.082	0.155194	0.082	0.0765237	0.137	0.112074	2.67	1.72215
cg01186777	TNFSF9	0.201	0.194523	0.078	0.0520814	0.057	0.033663	0.123	0.142442	2.59	3.73498
Pearson's correlation coefficient=0.96	*Pearson's correlation coefficient = 0.9612
Bolded columns are from current study; unbolded columns from Fackler et al, 2011

## Sheet: ER+ group specific loci
	AA vs CA in ER+					AA vs CA in ER-					AA vs CA in Normal
	P-Value	Adjust Pval	Beta-Difference	Mean_T.+.AA	Mean_T.+.CA	P-Value	Adjust Pval	Beta-Difference	Mean_T.-.AA	Mean_T.-.CA	P-Value	Adjust Pval	Beta-Difference	Mean_N.AA	Mean_N.CA	UCSC_REFGENE_NAME	UCSC_REFGENE_ACCESSION	UCSC_REFGENE_GROUP	UCSC_CPG_ISLANDS_NAME	RELATION_TO_UCSC_CPG_ISLAND	ILMNID	NAME	ADDRESSA_ID	ALLELEA_PROBESEQ	ADDRESSB_ID	ALLELEB_PROBESEQ	INFINIUM_DESIGN_TYPE	NEXT_BASE	COLOR_CHANNEL	FORWARD_SEQUENCE	GENOME_BUILD	CHR	MAPINFO	SOURCESEQ	CHROMOSOME_36	COORDINATE_36	STRAND	PROBE_SNPS	PROBE_SNPS_10	RANDOM_LOCI	METHYL27_LOCI	PHANTOM	DMR	ENHANCER	HMM_ISLAND	REGULATORY_FEATURE_NAME	REGULATORY_FEATURE_GROUP	DHS	Index
cg00062736	2.76982e-06	1.36158e-05	0.200299	0.427551	0.227252	0.0012391	0.00319702	0.15405	0.39511	0.24106	0.00476788	0.00722922	0.0633866	0.233478	0.170091	MEF2A;MEF2A;MEF2A;MEF2A	NM_001130927;NM_001130926;NM_001130928;NM_005587	5'UTR;5'UTR;TSS1500;5'UTR			cg00062736	cg00062736	63727392	AAACTTTTATACATATTATTCTCCCTACCTAATATATATATCTCATACTC			II			CTTTTGTCATGGGGCTTTTGTACATGTTGTTCTCCCTGCCTAATATGTATATCTCATACT[CG]AGTTTGAGTATGAGACACATCCTCAGGGGAGCCTTTCCTGAACCATAAATTTAATTCAGA	37	15	100171683	GGCTTTTGTACATGTTGTTCTCCCTGCCTAATATGTATATCTCATACTCG	15	97989206	R							TRUE					1485
cg00254095	0.00125525	0.00162834	-0.188585	0.310746	0.499331	0.140089	0.163146	-0.106882	0.40796	0.514842	0.120324	0.130982	0.11676	0.501641	0.384882	RPL17;SNORD58C;U58;RPL17	NM_000985;NR_003701;NR_002573;NM_001035006	Body;TSS1500;TSS1500;Body	chr18:47018434-47018948	N_Shelf	cg00254095	cg00254095	69780487	TAACTCCAAACCTTCTAAACCATACTAAAAAATTTTATCATCAAAACTTC			II			GTGGCCTTCCCAAAGATCCTTAGACGGGTGGAGAGCTGAGGGGTAAGGAAGAACCCAATT[CG]AAGTCTTGATGATAAAATTTCTCAGCATGGCTTAGAAGGTTTGGAGCCATACAGACCTAA	37	18	47016218	CGAAGTCTTGATGATAAAATTTCTCAGCATGGCTTAGAAGGTTTGGAGCC	18	45270216	F		rs6507921										5443
cg00545199	6.72019e-06	2.43305e-05	-0.185772	0.665986	0.851758	0.167476	0.190759	-0.09237	0.66895	0.76132	0.924442	0.924442	-0.0530669	0.749877	0.802944	ZFYVE28	NM_020972	Body	chr4:2305514-2305793	Island	cg00545199	cg00545199	63694457	TAAAAATTTACCCATAAATAATCTCAACACCCCTCATAACCCCAATCTCC			II			GGGAACACCCCTGGGAATTTGCCCATGGGTGGTCTCAGCACCCCTCATGGCCCCAGTCTC[CG]CGCCCACGGCCACGGGTCTGCGTCTCGTTTCAGCCCGGTGTGAGCCAGGCAGCCACAGTG	37	4	2305515	GGGAATTTGCCCATGGGTGGTCTCAGCACCCCTCATGGCCCCAGTCTCCG	4	2275313	R												11567
cg00631877	6.18549e-06	2.29256e-05	0.237814	0.803682	0.565868	0.0995015	0.121008	0.128378	0.725386	0.597008	0.0442975	0.0522397	0.113122	0.741583	0.628461	PLXNC1	NM_005761	Body			cg00631877	cg00631877	61665304	CAATTACCTCTTCCTATTATCTTTTTTATACTCTAATATCAAAAAATAAC			II			TATTTTCCCACCAATTGCCTCTTCCTATTGTCTTTTTTATGCTCTAGTATCAGGGGGTGG[CG]GGGGTGGGGGAAAAATAGTTTTTCCCACCTGATAAATTTCTTTTTATGAGTTATAATTGC	37	12	94640673	AATTGCCTCTTCCTATTGTCTTTTTTATGCTCTAGTATCAGGGGGTGGCG	12	93164804	R							TRUE					13430
cg00760872	8.25999e-06	2.83634e-05	-0.179104	0.414584	0.593688	0.0153704	0.0244983	-0.10285	0.450969	0.553819	8.68273e-10	1.01371e-07	-0.123327	0.261105	0.384432						cg00760872	cg00760872	29698412	ATTCCTTTTTAAACTTTACTAACTCTCCRAAAAAACAACATTTTAAAACC			II			GCCTAGGAACTGTTCCTTTTTGAACTTTGCTGACTCTCCGAGGAAACAGCATTTTGAGGC[CG]CTTCTTTTACTCTTCATTCAACTGTTTCCTGTATTCAGCACTGAGGCTTCTGAGAGGCTC	37	13	33514837	CGGCCTCAAAATGCTGTTTCCTCGGAGAGTCAGCAAAGTTCAAAAAGGAA	13	32412837	R		rs9634845					TRUE					16075
cg01127608	0.00222243	0.0026409	-0.210345	0.211599	0.421944	0.0918777	0.113211	-0.139104	0.34012	0.479223	0.0226413	0.0288106	-0.0883664	0.252484	0.34085	LMX1B	NM_002316	Body	chr9:129372737-129378106	Island	cg01127608	cg01127608	24715331	TACTTCCRAAATCRAAAACTATACTACAAACAAAACTACCAACAATAAAC			II			CCACCAGCTGCTACTTCCGGGATCGGAAACTGTACTGCAAACAAGACTACCAACAGTAAG[CG]CTTCTCGTCCTCCTTCCCCGCCACCGCCCGGCACTCGAGCCCGGTCAGCCCCCTGCCGGG	37	9	129377854	ACTTCCGGGATCGGAAACTGTACTGCAAACAAGACTACCAACAGTAAGCG	9	128417675	R						DMR	TRUE	9:128415782-128417915				23756
cg01219135	8.25358e-07	5.13923e-06	0.17426	0.6894	0.51514	0.0012391	0.00319702	0.138248	0.601964	0.463716	0.00071227	0.00149833	0.0914715	0.535079	0.443607				chr7:158766126-158767400	Island	cg01219135	cg01219135	53714302	CCTAAAAACCTATAAACTCAACRCCCAAACAAATCTCCCTTCCTCAAACC			II			CTCCGAAGGTGCCTAGAAGCCTGTGAGCTCAGCGCCCAGGCAGGTCTCCCTTCCTCAGGC[CG]CGGAGCCTCGCTCTGCACAGTAGGGGGCGGGCTGTTCCTTTCCGGCCTGAGGAGGCCCGT	37	7	158766336	CTAGAAGCCTGTGAGCTCAGCGCCCAGGCAGGTCTCCCTTCCTCAGGCCG	7	158459097	R								7:158458888-158460161	7:158766030-158766593	Unclassified_Cell_type_specific	TRUE	25615
cg01317586	3.57309e-10	2.38376e-08	-0.19429	0.182641	0.376931	0.00232731	0.00515096	-0.113118	0.212733	0.325851	7.48225e-05	0.000232947	-0.108042	0.192619	0.300661	LOC254559	NR_015411	TSS200	chr15:89920793-89922768	Island	cg01317586	cg01317586	48762470	CAACAAAAAAATAACTATAAAATAAAACRAAAATATCAAACACCCCCCAC			II			GGCCACCGCTACGCGACCCTGAGTGCACCTTCAAGAAGGCCGGGCACGTTTCTGGGCGGG[CG]TGGGGGGTGCCTGATATCTCCGCTCTATTTTACAGTTACTCCCCTGCTGGTGCCTCCCTC	37	15	89921236	AGCAGGGGAGTAACTGTAAAATAGAGCGGAGATATCAGGCACCCCCCACG	15	87722240	F		rs12907298						15:87721814-87723857	15:89921026-89921431	Unclassified_Cell_type_specific		27535
cg01383401	1.01328e-05	3.28611e-05	-0.170537	0.377938	0.548475	0.0259343	0.0386943	-0.0750803	0.398447	0.473527	0.000162778	0.000431916	-0.109427	0.418003	0.52743	MAD1L1;MAD1L1;MAD1L1	NM_003550;NM_001013837;NM_001013836	Body;Body;Body	chr7:2107080-2107381	N_Shore	cg01383401	cg01383401	35781451	AAATAAAAACCACACCAAACATCCAATAACTACATATAACTCCTCATCAC			II			GAGCCCCACAGGGATGAAAACCACACCAGACATCCAGTGACTGCATGTAACTCCTCATCA[CG]GCCGGGAGCCCTGGCACTAAGAGGGTGTGGGCAGCAGCACCAGTGTCGCGTGGGTCACAG	37	7	2106404	GATGAAAACCACACCAGACATCCAGTGACTGCATGTAACTCCTCATCACG	7	2072930	R									7:2105716-2107168	Promoter_Associated_Cell_type_specific		28752
cg01451277	7.32653e-05	0.000155534	-0.188247	0.685462	0.873709	0.150607	0.173235	-0.111229	0.742688	0.853917	0.00345901	0.00566792	-0.119916	0.705339	0.825254	DPP8;DPP8;DPP8;DPP8	NM_197960;NM_197961;NM_130434;NM_017743	Body;Body;5'UTR;5'UTR	chr15:65809685-65810168	N_Shelf	cg01451277	cg01451277	74622488	ATTTATCCCTCAATCTATTAAATATAAAACTAAATCCRTTAACCRAACAC			II			TGACCTCATGATCCACCCGCCTTGGCCTCCCAAAGTGCTGGGATTACAGGTGGGAGCCAC[CG]TGCCCGGCCAACGGACCCAGTTTTATATCTAACAGACTGAGGGACAAATGAGAAAAGAAC	37	15	65807137	TTTGTCCCTCAGTCTGTTAGATATAAAACTGGGTCCGTTGGCCGGGCACG	15	63594190	F												30234
cg01765077	1.01328e-05	3.28611e-05	-0.20162	0.257029	0.458649	0.60729	0.623306	-0.0367925	0.267562	0.304355	0.0114721	0.0157572	-0.0497821	0.420072	0.469854	WDR66	NM_144668	TSS200	chr12:122356315-122356853	Island	cg01765077	cg01765077	39672338	TTAACCRCTACAACTTCTTAAAAAACRAAACCATATAAAAAAATAAAATC			II			AATTGGCAGTATTGGCCGCTGCAGCTTCTTAGGGGACGGGACCATGTGAAAAGGTGGGAT[CG]TGCGAGCGGAGGAAGGACAGAAAAGCGAGGAAAGTCTATGCCGCCAGCGACCGGCAGGAG	37	12	122356316	TGGCCGCTGCAGCTTCTTAGGGGACGGGACCATGTGAAAAGGTGGGATCG	12	120840699	R							TRUE	12:120840498-120841233	12:122356012-122356920	Promoter_Associated	TRUE	36112
cg02100397	0.022361	0.0232574	0.186712	0.716181	0.529469	0.167476	0.190759	0.118332	0.598484	0.480152	0.00631911	0.00925086	0.13326	0.671375	0.538115				chr19:645890-648623	Island	cg02100397	cg02100397	65627387	AACAAATAAAATCCRAATTACCTAACCAAAAAAACTAACRCAAACACRTC			II			CGCACGGTCCGGACAGGTGGGATCCGAGTTACCTGGCCAAGGGGGCTGACGCAGACACGT[CG]CGGGACACAGTGAAGAGTGTGGTGCAGAGCGGAGGGCGGGAGTCTTTGGAGAACAGGTAG	37	19	646890	ACAGGTGGGATCCGAGTTACCTGGCCAAGGGGGCTGACGCAGACACGTCG	19	597890	R								19:596804-598501				43130
cg02288345	0.000214464	0.000364199	-0.22275	0.463824	0.686574	0.0348419	0.0485707	-0.102781	0.38741	0.490192	8.34636e-05	0.000253101	-0.164095	0.424482	0.588577	MYO10	NM_012334	Body			cg02288345	cg02288345	19809433	TCTAAAATCTATCCATCAAATACAACCATATCCTAATAAAACAACTCACC			II			GGAGGCTGACGTCTGAGGTCTGTCCATCAAATACAGCCATGTCCTGGTGAGGCAGCTCAC[CG]GAGGCTCTGAGGCCCGAAGCCAAGGAAGGAAAGTTCCTCCTAGTTCCTACTGGCTCCTCA	37	5	16895511	CTGAGGTCTGTCCATCAAATACAGCCATGTCCTGGTGAGGCAGCTCACCG	5	16948511	R							TRUE					46701
cg02376916	8.18219e-05	0.000171349	-0.190413	0.542609	0.733022	0.150607	0.173235	-0.113464	0.574419	0.687883	0.078501	0.0881249	-0.0877133	0.635	0.722713						cg02376916	cg02376916	22802390	ATTCCTTATTCCTTTAACRCAAAAAACTTTATTAAACCTACTATCAATAC			II			CCTCGGGCACTCAGAGAGATTCCGAAATTTGCCATCAAAGAGGTGGAAACTCTAAGTGTG[CG]CATTGATAGCAGGTTCAACAAAGCTCTCTGCGCCAAAGGAATAAGGAATGTCCCGTACCG	37	6	53219672	TTCCTTATTCCTTTGGCGCAGAGAGCTTTGTTGAACCTGCTATCAATGCG	6	53327631	F	rs77028978	rs9349666						6:53327553-53327664				48565
cg03112518	0.00150766	0.00190806	-0.170134	0.564979	0.735113	0.0441033	0.0598728	-0.0991368	0.59267	0.691807	0.0234298	0.0297329	-0.111088	0.581422	0.69251				chr19:488554-490011	S_Shore	cg03112518	cg03112518	69725325	CTCTACCTAAAAAAACRACRAAACCTAAAACCCTAATCAACTACTCTAAC			II			CCGTGAGACAGGGCCGTGGAAGCTGGGGTGAGCCTGGAGATGCCCCCGGGAGCACCAAGG[CG]TCAGAGCAGCTGACCAGGGCCCCAGGCCTCGCCGCTTCCCCAGGCAGAGCCGGCCCCAAG	37	19	491572	TCTGCCTGGGGAAGCGGCGAGGCCTGGGGCCCTGGTCAGCTGCTCTGACG	19	442572	F		rs7258606									TRUE	63272
cg03192919	0.00034609	0.000536957	0.190168	0.822275	0.632107	0.581367	0.598014	0.0285813	0.782888	0.754307	0.00276821	0.00463352	0.129456	0.80014	0.670684	FBXW12;FBXW12;FBXW12	NM_207102;NM_001159929;NM_001159927	TSS1500;TSS1500;TSS1500			cg03192919	cg03192919	69731501	TAACATTTAAATTTATCTTCATCTATTATTACAATATATCTTTCTCTACC			II			CTTAACTCTTGTGACATTTAGATTTGTCTTCATCTATTGTTGCAATGTGTCTTTCTCTGC[CG]CTTTTCTGGTAGCACCCCGCCACCACCACCCCCCAACACACCTTCCTGTTCCTCTATTTT	37	3	48412245	CGGCAGAGAAAGACACATTGCAACAATAGATGAAGACAAATCTAAATGTC	3	48387249	R												64822
cg03871140	0.00197487	0.00242701	0.250828	0.405905	0.155077	0.111855	0.13394	0.188111	0.334754	0.146644	0.149239	0.160587	0.0874311	0.344033	0.256602				chr5:177388753-177389250	N_Shore	cg03871140	cg03871140	62706422	ACTCCTCTTAACAATCTCAAAATCTTACCATTCACAACCTCAAAAAACCA	36772431	ACTCCTCTTAACAATCTCGAAATCTTACCATTCACGACCTCAAAAAACCG	I	A	Red	AAAATAAAAACACGAGAACGTACTGCAGGAGAAAACAGGCCTGGCCTGAGACGGCTGTGC[CG]GCTTTCTGAGGCCGTGAATGGCAAGACCTCGAGACTGTCAAGAGGAGCAAGAGGAGTCGG	37	5	177387597	GCTCCTCTTGACAGTCTCGAGGTCTTGCCATTCACGGCCTCAGAAAGCCG	5	177320203	F		rs56268665						5:177320194-177320403				77972
cg04515258	8.80376e-05	0.000181117	-0.18989	0.630291	0.820181	0.460011	0.487132	-0.157187	0.688957	0.846144	3.58519e-06	2.04181e-05	-0.148816	0.66682	0.815636	RPTOR;RPTOR	NM_001163034;NM_020761	Body;Body			cg04515258	cg04515258	72650411	AAAATAATTATAACACCAAATCCCATACTACCCAAAAACCTCCAACACCA	57761470	AAAATAATTATAACACCAAATCCCATACTACCCAAAAACCTCCGACGCCG	I	A	Red	TTCTTTGCAAATGAAATAATTGTAGCACCAAATCCCATGCTGCCCAAGGACCTCCGACGC[CG]ACTCCCAGGCAGGTGGGCCCCCGAGGCCCCCGCGTGTGTTTCATCAGCACCTGCAGCTCC	37	17	78825412	CGGCGTCGGAGGTCCTTGGGCAGCATGGGATTTGGTGCTACAATTATTTC	17	76440007	R								17:76440001-76440122				90462
cg04610742	3.87104e-05	9.61583e-05	0.195754	0.499497	0.303743	0.394487	0.419648	0.0483059	0.428563	0.380257	7.11596e-06	3.57328e-05	0.132864	0.535219	0.402355	PGBD5	NM_024554	TSS1500			cg04610742	cg04610742	73737474	TACTCCTTTAAATCCAAATACAAAAAACTCAACAAATAAACATATCACAC			II			CCCTTTCTGGCTACTCCTTTGAGTCCAAGTACAGAAAGCTCAGCAGGTGAGCATGTCACA[CG]TTAGCAGACAAATACCAAACATACTTTTACTTCTGGAATCAAGAGCAGCAGAAGTTATTC	37	1	230513809	CGTGTGACATGCTCACCTGCTGAGCTTTCTGTACTTGGACTCAAAGGAGT	1	228580432	R												92345
cg04752818	3.07475e-05	7.88961e-05	-0.218366	0.629155	0.847521	0.198623	0.221907	-0.142922	0.705811	0.848732	0.0736339	0.0830605	-0.127888	0.688514	0.816402	INTS1	NM_001080453	Body	chr7:1536621-1537489	Island	cg04752818	cg04752818	41711336	ACCCCTCATAAATCCTCACACAAAACAAAACCTATACTACCCTCTAAAAC			II			GTGCTTGGTCAGCCCCTCATAGGTCCTCACACAGGACAGAGCCTATGCTACCCTCTGGGA[CG]CGTCACCGCAAACAGCCTCACTCATCCCCGTACCCACGCTCAGCCAGAGCATCCGAAGGG	37	7	1536622	CCCCTCATAGGTCCTCACACAGGACAGAGCCTATGCTACCCTCTGGGACG	7	1503148	R								7:1503148-1503999	7:1536293-1536708	Gene_Associated_Cell_type_specific		94891
cg05337761	1.45693e-05	4.19993e-05	0.202856	0.423811	0.220955	0.0137775	0.0221865	0.143101	0.476846	0.333744	0.453911	0.468975	0.024393	0.232706	0.208313	C1orf86;LOC100128003;C1orf86	NM_001146310;NR_024445;NM_182533	Body;Body;Body	chr1:2121017-2121818	Island	cg05337761	cg05337761	29669478	TCTCTACTCCTACCACTAAAAAAAATCCAACTAATCAAAAACAAAAAACA	52623471	TCTCTACTCCTACCGCTAAAAAAAATCCGACTAATCAAAAACAAAAAACG	I	A	Red	ACCTCCGGGCCCTCTCTGCTCCTGCCGCTGGAGAGGATCCGGCTGGTCAGAAACAAGGGA[CG]GGGCCACCCCAGGGGCTCATGCACCCGGCAGACCACGGTAACCGCCAGTGGTGTTTCCAC	37	1	2121349	TCTCTGCTCCTGCCGCTGGAGAGGATCCGGCTGGTCAGAAACAAGGGACG	1	2111209	R								1:2110741-2111949	1:2120661-2121970	Promoter_Associated		106096
cg05890457	0.000167917	0.000298165	0.217115	0.559466	0.342351	0.111855	0.13394	0.113185	0.532628	0.419444	0.446065	0.46189	0.0404845	0.381444	0.34096	ARHGEF10	NM_014629	Body			cg05890457	cg05890457	73789453	TCATCTCTAAACCAAAATAACCCTAACRCAACCATCTAATTAAAAAATTC			II			GAGGAGCTGGTTCATCTCTGAGCCAGGGTGACCCTGACGCAGCCATCTGGTTGGGAGATT[CG]CTGGGATCGATGACTCAGAAAAGCGACCTGTCCTCCTCATCTGGGTCCCTGAGCTTGTCT	37	8	1905131	CATCTCTGAGCCAGGGTGACCCTGACGCAGCCATCTGGTTGGGAGATTCG	8	1892538	R								8:1892437-1892848				116088
cg06084534	0.000282411	0.000456352	-0.195732	0.405359	0.601091	0.065879	0.0859371	-0.0953593	0.437682	0.533042	0.1706	0.182312	-0.0661214	0.71326	0.779381	OR6K6	NM_001005184	1stExon			cg06084534	cg06084534	47629398	ACCTACACAAATACATTCCTAATAATCATTATAAATACCATCCATACAAC			II			TGCTGAGCTTGGCCTGCACAGATACATTCCTAGTGGTCATTGTGGATGCCATCCATGCAG[CG]GAAATTGTAGCCTCCTTCCTGGTCATTGCTCTATCCTACATCCGGATTATTATAGTGATT	37	1	158725300	CGCTGCATGGATGGCATCCACAATGACCACTAGGAATGTATCTGTGCAGG	1	156991924	R												119763
cg06432309	9.13102e-05	0.000185399	0.173391	0.43601	0.262619	8.50228e-05	0.000438306	0.150856	0.3286	0.177744	0.00421567	0.00649742	0.127666	0.461254	0.333587						cg06432309	cg06432309	52662334	TCTTCCTAATTATTTACATATAATTTCAACTATAACTTCCTTCCCCAACC			II			ATGGTCTTTTTTCTTCCTAATTATTTACATGTGGTTTCAACTATGGCTTCCTTCCCCAAC[CG]TGATGACCACAGCCTCCTACTCCTCTTCCCCCAGCAATGGGTACCTTCACTGTTGTGTCC	37	16	51558544	CGGTTGGGGAAGGAAGCCATAGTTGAAACCACATGTAAATAATTAGGAAG	16	50116045	R							TRUE					125639
cg06939759	0.00104237	0.00139083	-0.235231	0.616562	0.851793	0.00874893	0.0150766	-0.165202	0.679361	0.844563	0.361544	0.376038	-0.165548	0.669027	0.834575	VPS53;VPS53	NM_018289;NM_001128159	Body;Body			cg06939759	cg06939759	48732508	AACTTATTCAAAAACCACCTCRATACTCTCAACAATATTCTCTCCCCTAC			II			CAAACACTAGGGTGGACCAGAGGGTAAGATGGAGACGTGGGGAACAGGCCAGGAGCCAGG[CG]CAGGGGAGAGAACATTGCTGAGAGCACCGAGGTGGTCCCTGAACAAGCTGTGAACAAAAG	37	17	441228	GCTTGTTCAGGGACCACCTCGGTGCTCTCAGCAATGTTCTCTCCCCTGCG	17	387978	F	rs9894837	rs9913815					TRUE					135561
cg07056794	0.000482865	0.000704681	0.196501	0.758036	0.561534	0.111855	0.13394	0.0806249	0.696627	0.616002	0.00496601	0.00748105	0.13561	0.693701	0.558091				chr9:139317462-139318531	Island	cg07056794	cg07056794	63801359	TATCTAAATTAACAACTTTTCTAACATAAAAACCTTCCTCCCTATCAATC			II			TTCTTAAGGGCTGTCTGAATTGGCAGCTTTTCTAACATGGAGGCCTTCCTCCCTGTCAGT[CG]TCCGGTTTGACCCCGTGTCTTGAAGCCTGTTCTCGTGCGACGTGCTGATGTCAGGGGTGT	37	9	139318309	GTCTGAATTGGCAGCTTTTCTAACATGGAGGCCTTCCTCCCTGTCAGTCG	9	138438130	R								9:138437182-138438352				137849
cg07244980	1.45693e-05	4.19993e-05	-0.235336	0.366818	0.602154	0.116227	0.137762	-0.128403	0.350596	0.478999	0.0685176	0.0780432	-0.0896195	0.370574	0.460194	CECR7	NR_015352	TSS1500	chr22:17516913-17518500	N_Shore	cg07244980	cg07244980	12641302	ACCTAACACAACCTATATCAAAATCAACACTTTTCTCTTTTTAAACTTAC			II			GACCTTTTAAACAGATGATAGCTGCCCAAGTCATTTTTATGAAACTTCTTTATATCAAAA[CG]TAAGTCTAAAAAGAGAAAAGTGTTGACCTTGATACAGGCTGTGTTAGGCAGAGATTTCAA	37	22	17516125	CGTAAGTCTAAAAAGAGAAAAGTGTTGACCTTGATACAGGCTGTGTTAGG	22	15896125	F		rs5994143										141717
cg07258983	0.000254858	0.000417609	-0.300483	0.482866	0.783348	0.0780163	0.0979398	-0.161185	0.565558	0.726743	0.0884087	0.0983021	-0.114836	0.591768	0.706604				chr18:42258983-42260795	N_Shelf	cg07258983	cg07258983	61749335	AATTAAAATCAAACAATATAATCAAATACTCAAAACCAATCACCTTCTAC			II			ATTGAGAATCACTACATTAGATATTACTAACCCATTTCCCAGAAAGGCGAGAATCAACAC[CG]TAGAAGGTGACTGGCTCTGAGCATTTGATTACACTGCTTGATCTCAACTTCTTATAAAGG	37	18	42255459	GTTGAGATCAAGCAGTGTAATCAAATGCTCAGAGCCAGTCACCTTCTACG	18	40509457	F		rs8089792										141934
cg07796016	0.00175286	0.00218873	0.196292	0.720308	0.524016	0.506816	0.52831	0.0594355	0.535082	0.475646	0.0836276	0.0932078	0.0766384	0.716967	0.640329	LCE1C	NM_178351	TSS1500			cg07796016	cg07796016	56638321	ATATCTAACTCTTTAACCAATTACCTAATAACTTTAATACAAAAACACAC			II			TGTGTGTGTGAGTGTGAGAGAGAGAGAGAGAGTGTGTGTGTGTGTGTGTGTGTGTGTGTG[CG]TGTGCTTCTGTATTAAAGCCATTAGGTAACTGGTTAAAGAGTCAGACATAGAGAGAAACC	37	1	152779584	TGTCTGACTCTTTAACCAGTTACCTAATGGCTTTAATACAGAAGCACACG	1	151046208	F		rs28408574										151719
cg07876831	0.000131	0.000244708	-0.224346	0.550312	0.774658	0.0441033	0.0598728	-0.169337	0.620772	0.790109	0.0695171	0.0789891	-0.0893073	0.506055	0.595362	TMCO3	NM_017905	Body	chr13:114165218-114165462	N_Shelf	cg07876831	cg07876831	50661376	CCTTCTATATCTAAAATATACRAATATCTTAACRCTAACRAAAATCTCCC			II			TGGGCAGGGTTCCTTCTGTGTCTGGGATGTGCGGGTGTCTTGGCGCTGACGAGGGTCTCC[CG]GTCCCAACTCCTCTCACCCGTTGCCGAGCCTGTGCTGCTGTCCCCGGAGGGAGCCGTCGG	37	13	114161463	CGGGAGACCCTCGTCAGCGCCAAGACACCCGCACATCCCAGACACAGAAG	13	113209464	R								13:113209435-113209563				153179
cg07895329	0.000532841	0.000768015	-0.203652	0.572261	0.775913	0.0604101	0.0794691	-0.124825	0.654523	0.779348	0.0378318	0.0455347	-0.107662	0.620189	0.727851	CNKSR3	NM_173515	Body			cg07895329	cg07895329	38663310	TTTCACTAAAAAATTATCCTCAAAAAAACATAATTCAAATTATCATAATC			II			AGAATGCTTCCTTTCACTAAAAGGTTATCCTCAGGAAAGCATGATTCAGATTATCATAAT[CG]CCGCCTTTTCTGATAGAAAGCACGTAGGGGTTTTCCTCTGATGGAGCTGACAGACTGTCT	37	6	154821545	TTCACTAAAAGGTTATCCTCAGGAAAGCATGATTCAGATTATCATAATCG	6	154863237	R							TRUE					153497
cg08057896	0.00452948	0.00507258	0.171523	0.691152	0.519629	0.674199	0.68595	0.0443392	0.673119	0.62878	0.215174	0.22786	0.0767458	0.824579	0.747833	COL5A3	NM_015719	Body	chr19:10077031-10077444	N_Shelf	cg08057896	cg08057896	51803364	ATACCTATCACCACACCTAACTCATTTTATATTATATTTTTAACAAAAAC			II			GATGGGTGGATCACTCGAGGCCATGAGTTTGAGACCAGCCTGGCCAACATGGTGAAACCC[CG]TCTCTGCTAAAAATACAATACAAAATGAGCCAGGTGTGGTGACAGGCACCTGTAATCTCA	37	19	10074673	TGCCTGTCACCACACCTGGCTCATTTTGTATTGTATTTTTAGCAGAGACG	19	9935673	F		rs78870141										156391
cg08365591	0.000186563	0.000326311	-0.198378	0.522175	0.720553	0.506816	0.52831	-0.0827674	0.622975	0.705742	0.131649	0.142645	-0.151763	0.569507	0.72127				chr4:1600709-1601060	S_Shelf	cg08365591	cg08365591	29699404	AATAACRCATTTCACAACRAAAACCCTAAATTCAAAAATTACRTCCTCTC			II			CACAGCTCGGGGGTGGCGCATTTCACAACGAGGGCCCTGAGTTCAGAGGTTGCGTCCTCT[CG]CCACCTTTCCCCAAGCCCAGTGCGGCGGCTCCTGCTCGGTGGGAAGCCCAGCTGTGTGTA	37	4	1604798	GTGGCGCATTTCACAACGAGGGCCCTGAGTTCAGAGGTTGCGTCCTCTCG	4	1574758	R								4:1574351-1574786			TRUE	162219
cg08884363	0.000849741	0.00115357	-0.175538	0.452091	0.627629	0.0813142	0.101263	-0.060706	0.53114	0.591846	0.0565702	0.0657171	-0.115361	0.574471	0.689833	STAC2	NM_198993	Body	chr17:37380953-37382363	N_Shelf	cg08884363	cg08884363	69702317	AAACACCAAAAACATCCTACTATACTAAACCCTACATAAACCTCACCCTC			II			TGCTGAGCCCAAAGCACCAGGAGCATCCTGCTGTGCTGAGCCCTGCATGGGCCTCACCCT[CG]CCTCTCAGCTGGGCCCTGCCTGGGCCTCACCCTCGCCTCTCAGCTGGGCCCTGCCTGGGC	37	17	37377983	AGCACCAGGAGCATCCTGCTGTGCTGAGCCCTGCATGGGCCTCACCCTCG	17	34631509	R												171442
cg09636756	0.0433717	0.044224	0.174571	0.833702	0.659131	0.373944	0.400532	0.0710812	0.821059	0.749978	0.0372318	0.0449283	0.131994	0.801211	0.669217	ATP9B	NM_198531	Body	chr18:77134250-77134551	Island	cg09636756	cg09636756	53767385	ATAATAAAACCCATATCAAAAAATACCTACTCTTACTATCCCTACACCAC			II			AGTTGTGGATCATGGTAAAACCCATATCAGAAAGTGCCTGCTCTTACTGTCCCTGCACCA[CG]GATGAAGGCGCTGAGCCCCGTCGGTCACTGGCTGGCCGGTCCCCTGACAGGAGGCGCTGA	37	18	77134251	TGGTAAAACCCATATCAGAAAGTGCCTGCTCTTACTGTCCCTGCACCACG	18	75235239	R								18:75235239-75235644				184452
cg10098373	4.2414e-06	1.83401e-05	-0.179316	0.603815	0.783131	0.715639	0.724954	-0.00565649	0.722912	0.728569	0.616819	0.630316	-0.0604291	0.694627	0.755056	CPT1A;CPT1A	NM_001876;NM_001031847	Body;Body	chr11:68550231-68550593	Island	cg10098373	cg10098373	26730410	ATAACTCCCATAAATAAAATACTAATCTAACCCTATCCAAAAAAAACATC			II			CCTTCCTGTGAATGACTCCCATGGGTAAGATGCTGATCTGGCCCTATCCAGAGGGGGCAT[CG]GGACCGAGGCGCCTACAGACCCACAGGGAGCCCAGGCCCCGCGGCGCCGGCTCAGGCTCC	37	11	68550390	TGACTCCCATGGGTAAGATGCTGATCTGGCCCTATCCAGAGGGGGCATCG	11	68306966	R								11:68306808-68307114				192367
cg10249221	1.98842e-09	6.19061e-08	0.20086	0.248233	0.0473731	0.00131506	0.00337436	0.0965493	0.184328	0.0877792	0.00328151	0.005396	0.0983993	0.14313	0.0447303				chr3:128968342-128968544	N_Shelf	cg10249221	cg10249221	38613457	TTTTATAATTCTTTATAACCACCACCACCTTCCATATTCTAAAAATTTCC			II			GTAAAATTAAAGAGTTGGTGCCACCTAGAGGGCAAGAGAGTGCATCTCAGAAGAGGGCTG[CG]GAAATCCTTAGAATATGGAAGGTGGTGGTGGTTATAAAGAATCATAAAAATAATCTCTAT	37	3	128964838	TTTATGATTCTTTATAACCACCACCACCTTCCATATTCTAAGGATTTCCG	3	130447528	F	rs61139865	rs61099251							3:128964340-128964988	Unclassified		195221
cg10296238	0.000451987	0.000670129	0.209129	0.566805	0.357676	0.0110156	0.018307	0.148799	0.485535	0.336736	0.0286795	0.0355261	0.0895396	0.390135	0.300596	C21orf56;C21orf56	NM_032261;NM_001142854	TSS1500;TSS1500	chr21:47601020-47601229	S_Shelf	cg10296238	cg10296238	41719430	CAACATTCTAACAATTTTCTAATCTTAACACATTATCCTTTTAATATAAC			II			CACGGACCTATCAACATTCTGACAGTTTTCTGGTCTTGACACATTATCCTTTTAATATAG[CG]CTGGATTCAATTTATTAATATTTTAAGTATTTTTATGCTCACAGGGGAAGTCGATCTGAA	37	21	47605174	AACATTCTGACAGTTTTCTGGTCTTGACACATTATCCTTTTAATATAGCG	21	46429602	R				TRUE								195955
cg10528826	0.00697815	0.00761401	-0.172181	0.685932	0.858112	0.543467	0.563998	-0.0676688	0.711011	0.77868	0.0036451	0.00591072	-0.15954	0.745483	0.905023	PTPRN2;PTPRN2;PTPRN2	NM_002847;NM_130842;NM_130843	Body;Body;Body	chr7:157568163-157568404	S_Shelf	cg10528826	cg10528826	67774312	CRACRACACCTATATTCACRTAAACATATTTATATAAACATTCRACACCC			II			GTAAACATGTCCACCTGAATACAGGTGCCGAATGCCCACGTAAACATGTCCACGTGAATA[CG]GGTGCCGAATGCCCACATAAACATGTCCACGTGAATACAGGTGCCGCCGAATGCCCACAT	37	7	157571460	CGGGTGCCGAATGCCCACATAAACATGTCCACGTGAATACAGGTGCCGCC	7	157264221	F		rs28448886						7:157264189-157264271				200026
cg11035303	0.00242631	0.00285425	0.185443	0.269415	0.0839716	0.000158166	0.000647928	0.155482	0.254567	0.0990844	0.0337988	0.0411043	0.127965	0.180687	0.0527218	ANO10	NM_018075	Body			cg11035303	cg11035303	11654432	AATATTACRATACCATTTTATCCTAAAATTCCTTACTAAATTCACCCAAC			II			CAGGCAAATCTGATGTTACGGTACCATTTTATCCTAGAATTCCTTGCTGGGTTCACCCAG[CG]AATGCATGAGTTGGTCCTCCTCCTCCCTCATCATCCTCATTCCCCCAACACACTGCTCCA	37	3	43465503	CGCTGGGTGAACCCAGCAAGGAATTCTAGGATAAAATGGTACCGTAACAT	3	43440507	R							TRUE					208492
cg11420142	0.00394243	0.00446872	0.186139	0.572733	0.386594	0.0332004	0.0471263	0.161366	0.551012	0.389646	0.0609428	0.0704462	0.161216	0.650349	0.489133						cg11420142	cg11420142	40618306	ACRATCTTCATAAATTATTTACCAACCTAACCTTAAAAATATCAAACATC			II			CTTCTCTGGAGGCGGTCTTCATGGATTGTTTGCCAGCCTAGCCTTAAAAATGTCAGGCAT[CG]AAGATGGCCGAATAGCAACAGCTCCCGTCTACAGCTCCCAGCGTGAGCGACGCAGAAGAC	37	8	92570895	CGATGCCTGACATTTTTAAGGCTAGGCTGGCAAACAATCCATGAAGACCG	8	92640071	R								8:92640071-92640431				214927
cg11422312	0.000167917	0.000298165	-0.201267	0.626044	0.827311	0.0259343	0.0386943	-0.15044	0.68724	0.83768	0.00167337	0.00305259	-0.16747	0.665116	0.832586	SLC12A7	NM_006598	Body	chr5:1111396-1112388	N_Shore	cg11422312	cg11422312	15807379	TCTATATAAAATCCACACCACAAAATCACAAACCAAATCCAAAACTATCC			II			GACCGTTCAGGGGAACGGCAATGGAGTCAGGAAGAGCTTGGGTGCTGGTAACTCTGTGGC[CG]GACAGTTTTGGACCTGGCCTGTGACCTTGTGGTGTGGACCCCACACAGAAGGCCTTTGGG	37	5	1110019	CTGTGTGGGGTCCACACCACAAGGTCACAGGCCAGGTCCAAAACTGTCCG	5	1163019	F		rs75473167										214959
cg11437465	0.0075518	0.0082016	-0.173451	0.653764	0.827215	0.0234315	0.0354127	-0.169609	0.653992	0.823602	0.00368334	0.00595198	-0.16893	0.680757	0.849687	HLA-DPA1	NM_033554	Body			cg11437465	cg11437465	63779342	CATTAACAAATTCTTCCCACCAATACTCAACATCACATAACTATACAACA	40684324	CATTAACAAATTCTTCCCACCAATACTCAACGTCACGTAACTATACAACG	I	A	Red	AGCTGTAATCTGTTCTGGGCAGGAAGAGGCTCTCAGCGACACCCTCAGTGACCAGCTCCC[CG]TTGCACAGCCACGTGACGTTGAGCACTGGTGGGAAGAACTTGTCAATGTGGCAGATGAGG	37	6	33036958	CATTGACAAGTTCTTCCCACCAGTGCTCAACGTCACGTGGCTGTGCAACG	6	33144936	F	rs2308928	rs2308929										215190
cg12012426	0.000334619	0.00052089	-0.215464	0.406846	0.62231	0.962763	0.962763	-0.0682832	0.500069	0.568352	0.498429	0.513833	-0.0328935	0.56062	0.593514	KIAA1530	NM_020894	Body	chr4:1366462-1366688	Island	cg12012426	cg12012426	66781467	AAAACAAACRAAAATCAACTTTACAAAATCATATACTCAATATTCCTCCC			II			GGTTTGGGGTAGGGACAGGCGAGAGTCAACTTTACAAAGTCATGTGCTCAGTGTTCCTCC[CG]CGTCTCAGGGCACTCACGTCCCGCATCTCAGAGCACTCATCTCCTGCTACTCAGCACTCA	37	4	1366463	CGGGAGGAACACTGAGCACATGACTTTGTAAAGTTGACTCTCGCCTGTCC	4	1356463	R		rs6856550						4:1356399-1356827			TRUE	224750
cg12096354	9.13102e-05	0.000185399	-0.184252	0.73494	0.919192	0.000463686	0.00147307	-0.153162	0.76187	0.915032	0.0174284	0.0226714	-0.101369	0.805181	0.90655						cg12096354	cg12096354	35650476	ACACAACTAATCAAATACAAAACTAAAATTTTTACCCAATTTTACTAACC			II			CACCCAAGTTCACACAGCTAGTCAGGTGCAGAACTGGGATTTTTACCCAGTTTTGCTGAC[CG]CCAGAGTCCCCAGTGTCATTGACCACCAAATTATCCAGTTAGGTGTCTGCAAAGGAAAAA	37	15	70816640	CACAGCTAGTCAGGTGCAGAACTGGGATTTTTACCCAGTTTTGCTGACCG	15	68603694	R							TRUE					226290
cg12169700	0.000156476	0.000281055	0.218958	0.815328	0.59637	0.0604101	0.0794691	0.133758	0.739288	0.60553	0.334668	0.348862	0.145587	0.691635	0.546049	MAD1L1;MAD1L1;MAD1L1	NM_003550;NM_001013837;NM_001013836	Body;Body;Body			cg12169700	cg12169700	29746420	ATCCCAATACTACCTCCTATTAACCACATACTCTCTCRAATAAACTACTC			II			GCAGAGCCAGCTGGGGACTCCCCAGCATCTGACCGCTCCATCCTCACAACCACGCCAGAG[CG]AGCAGCTCATTCGAGAGAGCATGTGGCCAACAGGAGGCAGCACTGGGACCGCAAGCCAGA	37	7	1923695	TCCCAGTGCTGCCTCCTGTTGGCCACATGCTCTCTCGAATGAGCTGCTCG	7	1890221	F	rs34447895	rs11761270						7:1889994-1890222	7:1923626-1923737	Unclassified_Cell_type_specific	TRUE	227539
cg12388523	2.25243e-05	6.08025e-05	-0.20023	0.33006	0.53029	0.00777728	0.0137056	-0.0956747	0.360197	0.455871	0.00372211	0.00595283	-0.070422	0.337329	0.407751						cg12388523	cg12388523	15780459	CATTTTACAACCTATATTAAAAATAACAATCCTCTACATCCAACCTACAC			II			CATGAGCTATTTGTAGACAGAAGGAAAAACAGTGAACTAAATGGCTTAGGCTTAGTTCCA[CG]TGCAGGCTGGATGCAGAGGACTGTCATCCTCAATACAGGCTGCAAAATGATGCCAAGGGT	37	1	117233299	CGTGCAGGCTGGATGCAGAGGACTGTCATCCTCAATACAGGCTGCAAAAT	1	117034822	F		rs6658590					TRUE					230753
cg12466610	0.039847	0.040719	0.17444	0.454672	0.280231	0.426529	0.452702	0.0445589	0.384037	0.339478	0.140232	0.151243	0.144043	0.49267	0.348627	MOSC2	NM_017898	Body			cg12466610	cg12466610	56748335	CRAAAAATACTTAAAAAACCAAAATCCATTCAACACAACRCRACTAAATC			II			AAAAAATTGAACGGAAGATACTTGGAGAGCCAGGGTCCATTCAGCACAGCGCGGCTGGGT[CG]GCTTCCATTCCTGGGTCCGCAGCGCCCTCGTGTGGTAGGTGCCCAGCCTTCCTGGCTGCA	37	1	220950205	GGAAGATACTTGGAGAGCCAGGGTCCATTCAGCACAGCGCGGCTGGGTCG	1	219016828	R								1:219016817-219016859	1:220950048-220950519	Unclassified		232094
cg12556569	0.00388754	0.004428	0.17313	0.389324	0.216194	0.0578175	0.0767067	0.166965	0.379006	0.212041	0.00372211	0.00595283	0.163873	0.398502	0.23463	APOA5;APOA5	NM_052968;NM_001166598	TSS1500;TSS1500	chr11:116661034-116661410	S_Shelf	cg12556569	cg12556569	63705396	TAACTCATCCTAACTCATTTCCAATCTCATCTACTACCACATAAAACCAC			II			ATCCTCCACTGTGGCTCATCCTGACTCATTTCCAGTCTCATCTGCTGCCACATAAAACCA[CG]GCATTCCCTGAGCCTTTATACAGGCTTCCCTCTGCTTGAAATAGCCTATCCCCTGGTGAA	37	11	116664039	GGCTCATCCTGACTCATTTCCAGTCTCATCTGCTGCCACATAAAACCACG	11	116169249	R											TRUE	233559
cg12615916	0.000131	0.000244708	0.190742	0.277512	0.0867691	0.000795893	0.00229433	0.116518	0.206393	0.0898752	0.0524623	0.0612502	0.136311	0.230181	0.0938699	CDC42BPA;CDC42BPA	NM_014826;NM_003607	TSS200;TSS200	chr1:227505446-227506752	Island	cg12615916	cg12615916	41619482	RCCRCAACTACTACTACTTATATCCTTTAAATTCAAAAAAACACCCCCCC			II			AGCCCGGTCTCCCCGACACCCGCACCGGGCCGCCGCGCCGGAGGCTCCCGACGCCCCAGG[CG]GGGGGGTGCTTCTCTGAATTCAAAGGACACAAGCAGCAGCAGCTGCGGCGGCGGCGCGGG	37	1	227505854	CGGGGGGGTGCTTCTCTGAATTCAAAGGACACAAGCAGCAGCAGCTGCGG	1	225572477	F					high-CpG:225572419-225572928			1:225572070-225573537	1:227505376-227506606	Unclassified		234601
cg12657416	0.00563491	0.00623578	-0.209507	0.339433	0.54894	0.334855	0.359488	0.0519816	0.315781	0.263799	0.0896378	0.0989618	-0.0912057	0.284795	0.376001	FAM69B	NM_152421	Body	chr9:139606300-139607433	Island	cg12657416	cg12657416	36650391	AAACTTCRATATAATTTCTAAACCTAAAAAACAAAAACCRCCTACAAATC			II			GCGGTGGCGGCGACAGGAGGGTCCGGGCGCGGGGATGCTGCGGCCTGGAGGCCCTCGCCC[CG]ACCTGCAGGCGGTCCCTGCCCCCCAGGCCCAGAAACCACACCGAAGTCCTTTCTTCTTTT	37	9	139607421	GACTTCGGTGTGGTTTCTGGGCCTGGGGGGCAGGGACCGCCTGCAGGTCG	9	138727242	F		rs11145836				DMR		9:138726021-138727286				235333
cg13290180	1.15483e-06	6.57688e-06	-0.23164	0.641202	0.872842	0.00346739	0.00713336	-0.136654	0.734157	0.87081	0.0429345	0.0508894	-0.0963515	0.75423	0.850581	MAD1L1;MAD1L1;MAD1L1	NM_003550;NM_001013837;NM_001013836	Body;Body;Body			cg13290180	cg13290180	17727324	CTCAACAACACTACCTTAATATAAACRTAAACRTAAATATAAACRTAAAC			II			AGACACAAGAACGGACTAATACACCTGAGGAGCCTTCACGCACACACATGTCCACGTCCA[CG]TCCACGTCCACATCCACGTCCACGTCCACATCAAGGCAGTGCTGCTGAGGGCCAGAGGAC	37	7	2082529	CGTCCACGTCCACATCCACGTCCACGTCCACATCAAGGCAGTGCTGCTGA	7	2049055	F	rs59683493	rs60101691						7:2048770-2049157				244927
cg13506281	0.000113481	0.000218105	-0.238004	0.402142	0.640145	0.192083	0.215631	-0.11458	0.449382	0.563962	0.640028	0.652605	-0.0517869	0.582851	0.634638	MTUS2	NM_001033602	Body	chr13:29913886-29914301	Island	cg13506281	cg13506281	66615479	AACCAAATATACTAAACTTAATAACCRTTAAAATCAAAACRCCAAAAAAC			II			TCTGCGGCCGGGGCCAAGTGTGCTGAGCTTGGTGACCGTTGGAATCAGGACGCCAGAAAG[CG]CGCAAAGCATCGCAAGCTGGCACCCTCTGGCCATAGGGTTCCGCACGGGCCAGGCCGGTG	37	13	29914200	GCCAAGTGTGCTGAGCTTGGTGACCGTTGGAATCAGGACGCCAGAAAGCG	13	28812200	R								13:28811887-28812268				249199
cg13564529	0.000499016	0.000725983	0.233529	0.705417	0.471888	0.192083	0.215631	0.108134	0.580137	0.472002	0.0301403	0.0370408	0.115341	0.597569	0.482228	VAV2;VAV2	NM_001134398;NM_003371	Body;Body			cg13564529	cg13564529	11616419	TCCCTAATAAAATAAAACCRAACCTACAACAACTAATACAAAAAAAACCC			II			GGTTAGGATGATCGTCCCTGCTTTACCAGGTGGGGAAACTGAGGCTCGGCCTGGCAGTTA[CG]GGCCTCCCCTGTACCAGCTGCTGCAGGTCCGGTCTCATTTCACCAGGGAAGGATGTGTGC	37	9	136822302	CGGGCCTCCCCTGTACCAGCTGCTGCAGGTCCGGTCTCATTTCACCAGGG	9	135812123	F	rs756776	rs635739					TRUE				TRUE	250412
cg14183907	3.01808e-06	1.43821e-05	-0.179997	0.16665	0.346648	0.0272684	0.0405553	-0.118029	0.163641	0.28167	0.101329	0.111343	-0.0219274	0.157172	0.179099						cg14183907	cg14183907	63664466	CAAAAAAAAACCACTAAAAAAACCACAAATAAACATTCCAAATCCCCTCA	61791375	CAAAAAAAAACCACTAAAAAAACCGCGAATAAACATTCCAAATCCCCTCG	I	A	Red	GCTCCAACACGGAGTGCGCGTGCGCTCAAGGACCAGCTGGCTAGGAGCGCCTTCTCTCCC[CG]AGGGGATCTGGAATGTTCATCCGCGGTCTTCCCAGTGGTCCTCTCCTGAGCACCCTGGGC	37	9	136114344	CAGGAGAGGACCACTGGGAAGACCGCGGATGAACATTCCAGATCCCCTCG	9	135104165	F		rs60563410					TRUE	9:135104114-135104191	9:136113562-136115385	Unclassified	TRUE	263206
cg14652524	1.19164e-05	3.66116e-05	-0.18582	0.401162	0.586982	0.00176729	0.00412662	-0.0973356	0.50249	0.599826	0.0896378	0.0989618	-0.0735054	0.522374	0.595879	NRF1;NRF1	NM_005011;NM_001040110	Body;Body			cg14652524	cg14652524	49799327	CCCTACACAAACTCTCTCTCTTTTTACCTACTATCATCCATATAAAATAC			II			TACAGTTCCACCTGGCTAGGGAGGCCTCACAATCATGGTGGAAGGCAAGGAAGAGCAGGT[CG]CATCTTACATGGATGACAGCAGGCAAAAAGAGAGAGAGCTTGTGCAGGGAAACTCCTCCT	37	7	129299889	CGCATCTTACATGGATGACAGCAGGCAAAAAGAGAGAGAGCTTGTGCAGG	7	129087125	F		rs6957596	TRUE									272864
cg14837792	1.2407e-05	3.71416e-05	0.180596	0.639788	0.459192	0.00540691	0.0103485	0.133495	0.644712	0.511218	0.000368867	0.000861305	0.148745	0.648467	0.499722						cg14837792	cg14837792	60706375	AATCCAAAAAACCCTCTCCCTAAACATAAATAAAATAATCAAAAACCTCC			II			CCTGGTGGAAAAATCCAGAAGACCCTCTCCCTGAGCATGAGTGGGGTGGTCAGAGGCCTC[CG]GGTGAGGAGACAGATGGGGCCTGCCTTGCTGCCCTGGGCTGGGGCTGCACAGCCGGGGTG	37	14	106091981	ATCCAGAAGACCCTCTCCCTGAGCATGAGTGGGGTGGTCAGAGGCCTCCG	14	105163026	R						CDMR						275949
cg14885973	0.000836433	0.00113882	-0.213467	0.5034	0.716867	0.130135	0.153081	-0.113382	0.641533	0.754915	0.00295147	0.00492263	-0.104511	0.708417	0.812927				chr17:3289362-3290072	N_Shelf	cg14885973	cg14885973	28750454	CACTCTCTACTTTATCCATATTAACAAAAATTAAACACAATACTCTAACC			II			TGCCGGACCCAATAAAGGCACTCAATAAAGGGGCATGAATTGTACGGCTGAGCCATCATA[CG]GCTAGAGCATTGTGTCCAACTCCTGTTAACATGGACAAAGCAGAGAGTGACCAGAATGGA	37	17	3286290	CGGCTAGAGCATTGTGTCCAACTCCTGTTAACATGGACAAAGCAGAGAGT	17	3233040	F		rs59929415										276800
cg15359321	7.7145e-07	4.93516e-06	0.18043	0.730293	0.549863	0.0687599	0.0884597	0.0598472	0.731701	0.671854	0.00171114	0.0030973	0.0590672	0.560705	0.501637	THRB;THRB;THRB	NM_000461;NM_001128176;NM_001128177	Body;Body;Body			cg15359321	cg15359321	23642399	ACCAACCRAATCTATTAAAACAAAAACCTTCCTAAAAATCTACCCTAAAC			II			AATTCCTATCAAGTAAGATGGCATGTAGAAGGTCAAGCAAAGAATCCCGTGGAGGAGAGT[CG]CCCAGGGCAGACTCCTAGGAAGGTTTCTGTTTCAACAGACCCGGCTGGTCCAGACTAAAT	37	3	24203479	CGCCCAGGGCAGACTCCTAGGAAGGTTTCTGTTTCAACAGACCCGGCTGG	3	24178483	F							TRUE					284224
cg15877769	2.12345e-05	5.79912e-05	-0.245871	0.486894	0.732765	0.0687599	0.0884597	-0.165364	0.622063	0.787427	0.014048	0.0187978	-0.131282	0.683241	0.814523				chr4:1063741-1063959	N_Shore	cg15877769	cg15877769	68605470	ATTACTTTAAACRAATCTCATCTTCTACTCTACTATTACTCCATCTCCTC			II			TGTTTGCTGTGGTTGCTTTAAACGAGTCTCATCTTCTGCTCTACTGTTGCTCCATCTCCT[CG]CTCTTCCTTTGTGCTTATTATCCTCTATGTTACATCTATTTGTTATAACTCCAACAATAC	37	4	1062280	TTGCTTTAAACGAGTCTCATCTTCTGCTCTACTGTTGCTCCATCTCCTCG	4	1052280	R												292719
cg16081854	0.000395753	0.000602009	0.186646	0.560769	0.374123	0.0956299	0.117524	0.11421	0.549342	0.435131	0.00517148	0.00774076	0.114736	0.390512	0.275777	AHRR;PDCD6	NM_020731;NM_013232	Body;Body	chr5:309705-310136	N_Shore	cg16081854	cg16081854	14675462	AAAAATATCCRTAACRCCAAAAATCRCTTATCTAAAAATAACTTCAAACC			II			CCTGGGGGCCAGGGAGGCCAGTGCTGCCGATTGCGGCCAGGGCCACGTGGACTTCAGGAC[CG]GCCTGAAGTTATTTTTAGATAAGCGACCTCTGGCGCCACGGACATCTTTTCCTAACCTTG	37	5	308268	CGGCCTGAAGTTATTTTTAGATAAGCGACCTCTGGCGCCACGGACATCTT	5	361268	F		rs908117						5:361235-361628				296079
cg16178271	0.00129441	0.00166068	0.202425	0.886359	0.683933	0.0316242	0.0458649	0.13494	0.855113	0.720174	0.0132992	0.0180021	0.168319	0.771718	0.603399	MAD1L1;MAD1L1;MAD1L1	NM_003550;NM_001013837;NM_001013836	Body;Body;Body	chr7:1950279-1950482	N_Shore	cg16178271	cg16178271	47722463	AAAAACATACCCAAACTCAAAACAACAAAACCAACCTCTAAAAAAACCCA	37708500	AAAAACGTACCCAAACTCGAAACAACGAAACCAACCTCTAAAAAAACCCG	I	A	Red	CACAGGGCAGGAGGGAACGTGCCCAGACTCGGAGCAGCGGGACCAGCCTCTGAAGGAGCC[CG]ACACCGGCGTGGTGTACTAGTAGGTGACGCAGAGGCCTCCACATCAGGCCGAGGTCTGAC	37	7	1948755	CGGGCTCCTTCAGAGGCTGGTCCCGCTGCTCCGAGTCTGGGCACGTTCCC	7	1915281	R								7:1915250-1915496				297641
cg16191297	0.00160168	0.00201071	-0.207724	0.588839	0.796562	0.494889	0.519356	-0.0779265	0.666572	0.744498	0.716598	0.724354	-0.0592436	0.671055	0.730299	TRAPPC9;TRAPPC9	NM_001160372;NM_031466	Body;Body			cg16191297	cg16191297	59785357	AAAAACRCTAAAATATAACTAACAATAACCTATCCATCRTAATAAACACC			II			GAGGAAGGGCGGAAGGCGCTGAGGTGTAGCTGGCAGTGGCCTGTCCATCGTGGTAGGCAC[CG]GGGCAGCAGCGCAGCGGGAGATGGCGGCAGGCTTCAGAGCCCACCACCTGGGCTGGATGC	37	8	140926709	AAGGCGCTGAGGTGTAGCTGGCAGTGGCCTGTCCATCGTGGTAGGCACCG	8	140995891	R								8:140995840-140995982				297852
cg16316162	0.00257178	0.00300255	0.178494	0.383319	0.204825	0.394487	0.419648	0.0823388	0.27585	0.193511	0.658853	0.667428	0.0393857	0.171073	0.131687	NAPRT1	NM_145201	Body	chr8:144659745-144660635	Island	cg16316162	cg16316162	60744446	CACATCTAAAAACAAAATAACTACACTAAAACCAACACAAAAACAAACCA	54630476	CACGTCTAAAAACGAAATAACTACGCTAAAACCAACGCGAAAACAAACCG	I	A	Red	GGCCAGGAACTGCACGTCTGGAAACGAGGTAACTGCGCTGAGACCAGCGCGGGGACAGAC[CG]GTCGTGGGACATGGGGGGTTCCACGGGGGGACAAGGACTTCCACCGGCCATAGGTGGGGG	37	8	144660157	CACGTCTGGAAACGAGGTAACTGCGCTGAGACCAGCGCGGGGACAGACCG	8	144731300	R								8:144730852-144731887	8:144659590-144660948	Promoter_Associated		300021
cg17196155	1.14443e-05	3.63571e-05	0.260716	0.799228	0.538512	0.272926	0.298493	0.0918416	0.68687	0.595029	0.321727	0.336875	0.0946294	0.668175	0.573546	XRCC2	NM_005431	3'UTR			cg17196155	cg17196155	24754456	AAAAAAATACTATTAATTCCCCTAAAATTTAAAACTTTAAAACTAAACAC			II			ATCCATTCTGTAAAGAAATACTGTTAATTCCCCTAGAGTTTAAAACTTTAGGGCTGGGCA[CG]GGCCTGTAATCCTAGCACTTTGGGAGGCCGAGGTGGGTGGATCACTTGAGGTCAGGAGTT	37	7	152345227	AAGAAATACTGTTAATTCCCCTAGAGTTTAAAACTTTAGGGCTGGGCACG	7	151976160	R												315079
cg17735193	0.021849	0.0227757	-0.180212	0.559569	0.739781	0.281268	0.306897	-0.138496	0.668033	0.806529	0.00178906	0.00321342	-0.167502	0.696656	0.864158	CCDC40	NM_017950	Body			cg17735193	cg17735193	18685472	AACTAATCCRATTAAATAACAAAACRCRACCTTCACCAAAATTCAATAAC			II			GGCCATTAAGGAACTGGTCCGATTAAGTGACAGAACGCGGCCTTCACCAAGATTCAGTGA[CG]CCCAGCCCCATCCCCTGACAGCCATTTCTCACGGGCTCCTGGTCTCAGAGCGAGACGTGC	37	17	78021508	ACTGGTCCGATTAAGTGACAGAACGCGGCCTTCACCAAGATTCAGTGACG	17	75636103	R		rs7223806						17:75636062-75636166				323450
cg17803235	7.00486e-06	2.51636e-05	-0.222758	0.603378	0.826135	0.289777	0.315445	-0.0995058	0.727205	0.826711	0.649412	0.660731	-0.122766	0.705744	0.82851	MAD1L1;MAD1L1;MAD1L1	NM_003550;NM_001013837;NM_001013836	Body;Body;Body			cg17803235	cg17803235	64607481	AAATCATCTTCCATAAACTACTTTCCACAAATAAAACTACAACCCRAAAC			II			CTCCTGGAGAGGGGTCATCTTCCATGGGCTGCTTTCCACAGGTGGGGCTGCAGCCCGGGG[CG]CTGGAGCAGTGGACTCGGGGACAGACCCAGGCTTCGGTCCTCACTGCCACTTCCTGCCAG	37	7	2165688	CGCCCCGGGCTGCAGCCCCACCTGTGGAAAGCAGCCCATGGAAGATGACC	7	2132214	R								7:2132016-2132400				324491
cg18422632	1.66824e-07	1.52778e-06	-0.224911	0.481204	0.706115	0.000463686	0.00147307	-0.1485	0.455541	0.604041	0.00119146	0.00232808	-0.13621	0.541544	0.677754	NAV2	NM_001111018	Body			cg18422632	cg18422632	62705353	AAACCTCCATATATTCCTAAACTTCTCATATTTATACCTTATCTTACCTC			II			AGCCAATCTAGAAACCTCCATGTGTTCCTGGGCTTCTCATATTTATGCCTTGTCTTGCCT[CG]CTGCCCCATCTTACTACTGACTTCCCTGGGGCAGAAATCTCCAATATGACTAATATCTCT	37	11	19618976	AACCTCCATGTGTTCCTGGGCTTCTCATATTTATGCCTTGTCTTGCCTCG	11	19575552	R							TRUE				TRUE	334876
cg18514595	3.28761e-06	1.50521e-05	0.313725	0.575798	0.262073	0.0529044	0.0709953	0.185914	0.529512	0.343598	0.0665547	0.0759928	0.165942	0.44683	0.280887				chr22:49579792-49580050	Island	cg18514595	cg18514595	74745478	CTATAAAACRAAAAAACCATAATACATCCAAACAACCAAAAACATCCTCC			II			TGGGCGTTACCCTATGGAGCGGGAGAGCCATGGTGCATCCAGGCAGCCAGAAGCATCCTC[CG]GCGCCTGCCGCAGAAGGAACTGGAATTGCGAGAGGACAGGGGTGGACGCTGCCGCGTGGG	37	22	49579968	TATGGAGCGGGAGAGCCATGGTGCATCCAGGCAGCCAGAAGCATCCTCCG	22	47965972	R								22:47965812-47966120				336475
cg18628853	7.60771e-06	2.65134e-05	-0.246153	0.437882	0.684035	0.00304156	0.00651564	-0.142452	0.551368	0.69382	0.0159417	0.0209123	-0.160676	0.504624	0.6653				chr19:44203558-44203987	N_Shelf	cg18628853	cg18628853	15752508	TACTATAAAAAAATAACAAAAAACCRATTTCAAATTCAACTCCTCTTCCC			II			CCCCACTTAAGGCTCCTGTCACTCTCTCCCCATAGAAGGAAAAGTGGACTCTTCTGTAAA[CG]GGAAGAGGAGTTGAACTTGAAACCGGCTCTTTGCTATCTTTTTACAGCATAAAGAGACAT	37	19	44200812	CGGGAAGAGGAGTTGAACTTGAAACCGGCTCTTTGCTATCTTTTTACAGC	19	48892652	F		rs59684608										338267
cg19280671	7.06135e-05	0.000151268	-0.18046	0.673065	0.853525	0.647093	0.661252	-0.0530185	0.792702	0.845721	0.0197134	0.0252916	-0.0998485	0.753372	0.85322	MAGEA8;MAGEA8;MAGEA8	NM_005364;NM_001166400;NM_001166401	Body;Body;Body			cg19280671	cg19280671	53729394	ACCTACCTAAACCTCTCCTATAATAACCTACTAAATAATAATCAAAATAC			II			ACATCCTTGTCACCTGCCTGGGCCTCTCCTATGATGGCCTGCTGGGTGATGATCAGAGTA[CG]CCCAAGACCGGCCTCCTGATAATCGTCCTGGGCATGATCTTAATGGAGGGCAGCCGCGCC	37	X	149013642	CCTGCCTGGGCCTCTCCTATGATGGCCTGCTGGGTGATGATCAGAGTACG	X	148774300	R												348270
cg19680693	8.25999e-06	2.83634e-05	0.242254	0.603183	0.360929	0.12073	0.142376	0.102362	0.450465	0.348103	0.014048	0.0187978	0.143053	0.580472	0.437419	GPR83	NM_016540	3'UTR			cg19680693	cg19680693	63696441	ATTTCTATAAATAAAAATTACACCTAAACCACCAAAATAATATTAACAAC			II			AGGATGCATAAGTTTCTGTAAGTGAAAGTTACACCTGAACCACCAAAATGATGTTGACAG[CG]AATCTCCTTTTGAGAAATGGTGTGAAAAAACCCTCATTATTTAGACAACACAGCGAAATG	37	11	94111807	CGCTGTCAACATCATTTTGGTGGTTCAGGTGTAACTTTCACTTACAGAAA	11	93751455	R												354626
cg20361205	0.00594684	0.00654994	-0.188179	0.654308	0.842487	0.192083	0.215631	-0.0674984	0.75531	0.822809	0.658853	0.667428	-0.0515925	0.732055	0.783648	MIF4GD	NM_020679	3'UTR	chr17:73266340-73268052	N_Shelf	cg20361205	cg20361205	12783411	ATAATTACACAATACAATAACTCTTAAAAATTACCCTTCTCTACCTAACC			II			TAGTTGCACTAATGGTTACACAGTGCAGTGGCTCTTGGGAGTTGCCCTTCTCTGCCTGGC[CG]TGGTGGGTTGTGGTGGGGAAAGGGGCTCAGGGCAGGACCACGGCATAAGTGGGAAACATC	37	17	73262614	CGGCCAGGCAGAGAAGGGCAACTCCCAAGAGCCACTGCACTGTGTAACCA	17	70774209	R												365586
cg20673830	0.00129441	0.00166068	0.189513	0.717977	0.528464	0.0717415	0.0912896	0.146941	0.747177	0.600235	0.128331	0.139374	0.122118	0.753184	0.631066				chr1:42845978-42846988	N_Shelf	cg20673830	cg20673830	43793362	TAAAACTAAAAAATCAACTTAAAAACTTCTAAAAAAAATTTTCCTTACCA	12709471	TAAAACTAAAAAATCGACTTAAAAACTTCTAAAAAAAATTTTCCTTACCG	I	A	Red	GATGTGGGCATATGAGACTGGAAAGTCGACTTGAGGGCTTCTGAGAAAAGTTTTCCTTGC[CG]ATTAAAAAAAGAGACACACAGGAAGAAATAGTCTCTCTGTTTCTGCTGGACATTGTGCAT	37	1	42843232	CGGCAAGGAAAACTTTTCTCAGAAGCCCTCAAGTCGACTTTCCAGTCTCA	1	42615819	R												370288
cg20696674	0.0176824	0.018515	-0.183764	0.458437	0.642201	0.0882426	0.109308	-0.183538	0.346867	0.530405	0.0636979	0.0732683	-0.15269	0.450469	0.603159	PHACTR4;PHACTR4	NM_023923;NM_001048183	3'UTR;3'UTR			cg20696674	cg20696674	14768418	AACTACTTATTCRCCTTCTATACRTCACCAAATAATCTAATTCATCTTTC			II			TTGATTTCCTGAGCTACTTGTTCGCCTTCTGTGCGTCACCAAGTAATCTGGTTCATCTTT[CG]TCTCATTCATGTTATTTTCAAGTGAAACAAGACATTTTGGGGGTCAAGTCTCTTTGGGTG	37	1	28826586	GCTACTTGTTCGCCTTCTGTGCGTCACCAAGTAATCTGGTTCATCTTTCG	1	28699173	R												370723
cg21523688	8.00799e-11	9.34932e-09	-0.19623	0.383123	0.579354	0.000145013	0.00060465	-0.149618	0.474406	0.624024	9.49768e-09	3.16816e-07	-0.140376	0.439904	0.58028	SORD	NM_003104	Body	chr15:45315201-45315543	S_Shelf	cg21523688	cg21523688	29800493	CTTTCCCACTACTACCATCCTACTTAAAATAAAACCAAAAACCAACCAAC			II			AATGTCTCAACCTTTCCCACTGCTGCCATCCTACTTGAGATAAGGCCAGGAACCAGCCAG[CG]TCTGGGGCAGTGGTTCTGTGGGGGAATGCGACCTTAGTCCACTTTACTTGTCCTTTAACT	37	15	45319037	CGCTGGCTGGTTCCTGGCCTTATCTCAAGTAGGATGGCAGCAGTGGGAAA	15	43106329	R												383255
cg21598190	0.00533781	0.00593514	-0.239497	0.552665	0.792161	0.0780163	0.0979398	-0.150435	0.66242	0.812855	0.824015	0.829343	-0.0652388	0.648463	0.713702	MAD1L1;MAD1L1;MAD1L1	NM_003550;NM_001013837;NM_001013836	Body;Body;Body	chr7:2099668-2100358	N_Shore	cg21598190	cg21598190	74612439	TACACATTAACCCTACACATAACAACCTTACTCTAATACTAATATTTAAC			II			GAGAGGCATGGGGTTGGTGGGGAAGCATGGCCAGCATCTCTCAGAGAGTATGAGTGTGCA[CG]TCAAACACCAGCATCAGAGCAAGGTTGTCATGTGCAGGGTCAATGTGCAGGACCCAATGG	37	7	2099404	GCACATTGACCCTGCACATGACAACCTTGCTCTGATGCTGGTGTTTGACG	7	2065930	F		rs6953670										384534
cg21639922	4.6805e-05	0.00011152	-0.339412	0.511607	0.851019	0.0604101	0.0794691	-0.201358	0.64754	0.848898	0.0156581	0.0206563	-0.160572	0.503251	0.663823	PDE9A;PDE9A;PDE9A;PDE9A;PDE9A;PDE9A;PDE9A;PDE9A;PDE9A;PDE9A;PDE9A;PDE9A;PDE9A;PDE9A;PDE9A;PDE9A;PDE9A;PDE9A;PDE9A;PDE9A	NM_001001582;NM_001001568;NM_001001573;NM_001001567;NM_001001578;NM_002606;NM_001001580;NM_001001579;NM_001001581;NM_001001571;NM_001001584;NM_001001576;NM_001001585;NM_001001574;NM_001001572;NM_001001569;NM_001001570;NM_001001577;NM_001001583;NM_001001575	Body;Body;5'UTR;Body;Body;Body;5'UTR;5'UTR;Body;Body;5'UTR;5'UTR;5'UTR;Body;5'UTR;Body;Body;Body;Body;Body	chr21:44088822-44089029	Island	cg21639922	cg21639922	39640376	CTAACCAAAAACTACAAAAAAAATTAATATAACCCACATAAAACATAACA	66787473	CTAACCAAAAACTACAAAAAAAATTAATATAACCCGCGTAAAACGTAACG	I	A	Red	AACATCCTCCGTCGGGAGAGGAATTCCCCACGGATTATCAGAGCTGCTCCCTCCACCCCC[CG]CCACGTCCCACGCGGGCCACATCAACTCCCTCTGCAGCCTCTGGCCAGCGGCTGAGCCCT	37	21	44089014	CTGGCCAGAGGCTGCAGAGGGAGTTGATGTGGCCCGCGTGGGACGTGGCG	21	42962083	F	rs1476430	rs76676526						21:42961892-42962497			TRUE	385205
cg21859421	0.0028048	0.00325831	-0.172376	0.527495	0.699872	0.0995015	0.121008	-0.0548635	0.600857	0.65572	0.0627683	0.0723773	-0.00229394	0.624933	0.627227	FAM63A;FAM63A;FAM63A;FAM63A;FAM63A	NM_018379;NM_001163258;NM_001163260;NM_001040217;NM_001163259	3'UTR;3'UTR;3'UTR;3'UTR;3'UTR			cg21859421	cg21859421	14664421	AAACAAACAACAAATACCAAAATCAAACTTAATAATATCCTTAACCTCAC			II			GAACCAGAAACCCACCAATCCTAGTGTTGCCCTGGATGGGAGGCAGAGAAGGCAGCAGCA[CG]TGAGGTCAAGGACATTACCAAGTCTGACCTTGGCATTTGTTGCCTGCTCTCATCCCCAAC	37	1	150969592	AGCAGGCAACAAATGCCAAGGTCAGACTTGGTAATGTCCTTGACCTCACG	1	149236216	F		rs75172050										388363
cg22017303	0.0011802	0.00155254	-0.192273	0.578508	0.770781	0.0578175	0.0767067	-0.137943	0.615894	0.753837	0.00227901	0.0039565	-0.120047	0.434783	0.55483	AGL;AGL;AGL;AGL;AGL;AGL;AGL	NM_000645;NM_000028;NM_000642;NM_000646;NM_000644;NM_000645;NM_000643	5'UTR;Body;Body;Body;Body;1stExon;Body			cg22017303	cg22017303	66638470	RAAACTATAACTCATACCCTAAATAAAAAACACATATTAATAAACTCATC			II			CAAGGTTTTTTAATACTTTAAATAAAACATCTGTTTTTCAATGTGGTAATTTAAGTCCTA[CG]ATGAGTTTATTAACATGTGCTTTTTATTTAGGGTATGAGCTACAGTTCCGATTAGGCCCA	37	1	100327026	GAACTGTAGCTCATACCCTAAATAAAAAGCACATGTTAATAAACTCATCG	1	100099614	F		rs2307129										390635
cg22037249	0.00107536	0.00143075	-0.188029	0.436766	0.624795	0.00825057	0.0142704	-0.169856	0.395407	0.565264	0.0190352	0.0245565	-0.165842	0.44655	0.612393	HLA-DPA1	NM_033554	Body			cg22037249	cg22037249	44755506	TATTCATTCTCTAACTTTAACCACTTACATATTCAAACTAACATTTTATC			II			TGTACAAACGCGGCATAAGTTGACACATGGTCCGCTGCATAAAGACAGTAGAGAAAAACA[CG]ACAAAATGTCAGTTTGAATATGCAAGTGGTCAAAGCTAGAGAATGAATAAAGACTTATGA	37	6	33037690	CGACAAAATGTCAGTTTGAATATGCAAGTGGTCAAAGCTAGAGAATGAAT	6	33145668	F		rs66799959										390972
cg22646054	5.6911e-06	2.21479e-05	-0.177691	0.647614	0.825305	0.135042	0.157662	-0.0673262	0.711066	0.778392	0.00152981	0.00290415	-0.153455	0.662996	0.816451						cg22646054	cg22646054	21727331	AAACATCAAACCATTCCAAACTCTTATATAACTACCTACRCAACTACTCC			II			CGCTCCAGCCTCCAGCTGTGGCAAGTGACTACCCCTTCTCCTGGTCCTCTAAGCCTGGCA[CG]GAGCAGCTGCGCAGGCAGCCACACAAGAGCCTGGAATGGCCTGATGCCCCTTCTGCATGC	37	13	19479359	CGGAGCAGCTGCGCAGGCAGCCACACAAGAGCCTGGAATGGCCTGATGCC	13	18377359	F		rs73435892										399754
cg22809682	0.000836433	0.00113882	0.175354	0.53706	0.361706	0.0748262	0.0946987	0.121486	0.394519	0.273033	9.82042e-05	0.000288436	0.134883	0.356424	0.221541	AXIN2	NM_004655	Body			cg22809682	cg22809682	52718399	ATTTCAAAACCCAAACCTTTATCAAAAATACCACATAATTTTAAAAAAAC			II			AGAGACTCGGTATTTCAGAACCCAGACCTTTGTCAAAAGTGCCACATAATTTTAAGAAAA[CG]GAGTGGGGCTGTTTTCTTGTGATTACTTAAAAAAAAAGGCGGGGGGGGGGGGAGGAAACT	37	17	63549924	TTTCAGAACCCAGACCTTTGTCAAAAGTGCCACATAATTTTAAGAAAACG	17	60980386	R							TRUE		17:63549811-63550129	Unclassified_Cell_type_specific	TRUE	402416
cg22835630	4.61513e-06	1.94168e-05	-0.185646	0.46885	0.654495	0.0332004	0.0471263	-0.118331	0.485406	0.603737	0.196431	0.208484	-0.044913	0.658975	0.703888	SNORD115-29;SNORD115-36;SNORD115-43;SNORD115-11	NR_003344;NR_003351;NR_003358;NR_003303	TSS1500;TSS1500;TSS1500;TSS1500			cg22835630	cg22835630	30777385	ACCAAATTAACAACAATACRTAACATCCAAACCAACCTCCTTAATTAACC			II			GCTGTGCTACTGCCAGATTGGCAGCAGTACGTGGCATCCAGGCCAGCCTCCTTGGTTGGC[CG]TGAGACGGTAGGTGGCCCTGGCTGACACCCAGGGGCCAGTACAGCCCTGGGGTCATGTGA	37	15	25434030	CGGCCAACCAAGGAGGCTGGCCTGGATGCCACGTACTGCTGCCAATCTGG	15	22985123	R												402860
cg23168520	9.29824e-05	0.000187977	-0.194094	0.673963	0.868058	0.179472	0.203925	-0.117929	0.649492	0.767421	0.028679	0.0355261	-0.14295	0.727502	0.870451	RASA3	NM_007368	Body	chr13:114774812-114775134	Island	cg23168520	cg23168520	67794317	CCAAAAAATACTTAAAAACCTCACRAACACTAACAAATCTAATAATCTTC			II			GCAAGTGAGAGCCCGCAGGGCTGCCCGGAGGACGAATCACATAAATCGCTCAGGCGCCAA[CG]AAGACCATCAGACCTGCCAGTGCCCGTGAGGTCTCCAAGCACCCTTTGGCATCAGTGACT	37	13	114775133	CAAAGGGTGCTTGGAGACCTCACGGGCACTGGCAGGTCTGATGGTCTTCG	13	113793235	F		rs9525308						13:113793054-113793310				408398
cg23693569	2.85982e-08	4.04707e-07	-0.247628	0.41302	0.660648	0.0130361	0.0210652	-0.138902	0.432118	0.57102	2.68577e-07	2.98632e-06	-0.160246	0.409513	0.569758				chr10:134722046-134722292	S_Shelf	cg23693569	cg23693569	67766440	TCCCCACTAAAAACTAAAAACACTAAAACCCTCTCTAACTCTAACCTAAC			II			AGGGCCAGCCGTCCCCACTGGGAGCTGGGAGCACTAGGGCCCTCTCTGGCTCTGGCCTGG[CG]CAGCTGACTGTGAGCGTTGTGAGTGCCGGGCCGCAGGCTCAAGACTCTCCAGCCCGCGGT	37	10	134724823	CGCCAGGCCAGAGCCAGAGAGGGCCCTAGTGCTCCCAGCTCCCAGTGGGG	10	134574813	R								10:134574614-134575078				417133
cg23813394	1.2656e-08	2.46266e-07	0.363913	0.769251	0.405339	0.298455	0.324136	0.0787035	0.534672	0.455968	0.00467152	0.00710619	0.157992	0.588869	0.430876	COL6A3;COL6A3;COL6A3	NM_004369;NM_057166;NM_057167	Body;Body;Body			cg23813394	cg23813394	59678432	ACAATTAAACCAATTATTTAATAAAATTACAAACRACACTTAACCTCTCC			II			AAAAAAAACACACAATTAAACCAGTTATTTAATAGAATTACAAGCGACACTTGGCCTCTC[CG]TGGGCTGACCCTTGGGGCCTCACTGAAGAAAGCTTTGCACAGTGGTGTGGTGTAGATTGG	37	2	238252272	CGGAGAGGCCAAGTGTCGCTTGTAATTCTATTAAATAACTGGTTTAATTG	2	237917011	R							TRUE					418789
cg24057558	0.000302304	0.00048348	0.229111	0.76238	0.533269	0.859176	0.864731	-0.0019656	0.65865	0.660616	0.0715513	0.0809066	0.114936	0.762014	0.647078						cg24057558	cg24057558	71674454	CRACCTCTAAAAATAAACCACATAAAACCCTATTTAATCACTTTATATCC			II			TCACCGCGAGGGTCTGCGGCTTCATTCTTGAAGTCAGTGAGACCAAGAACCCACCAATTC[CG]GACACAAAGTGACCAAATAGGGTCTCATGTGGTTTATTCCTAGAGGCCGACGGATCCCAG	37	17	212481	CGGACACAAAGTGACCAAATAGGGTCTCATGTGGTTTATTCCTAGAGGCC	17	212481	F		rs9909356						17:212293-212534				422957
cg24087071	0.0077522	0.00839972	-0.191375	0.540894	0.732269	0.150607	0.173235	-0.0861536	0.587869	0.674023	0.328156	0.342839	-0.073867	0.761359	0.835226	SERPINA10;SERPINA10	NM_016186;NM_001100607	3'UTR;3'UTR			cg24087071	cg24087071	17742495	ATATTTAATACCTCAAATTCAACATCTACTACAACACRAAATACTTATAC			II			GTATCCTGTGTGTGTTTGATACCTCAGATTCAGCATCTACTACAGCACGAAGTGCTTATG[CG]TGTCCTGAATTATAGGAGAGTCGGATTCACCACCCTGCCCAGAAACAGAAGCATTCCAGA	37	14	94750291	CGCATAAGCACTTCGTGCTGTAGTAGATGCTGAATCTGAGGTATCAAACA	14	93820044	R												423463
cg24678862	0.00215801	0.00259072	0.182307	0.506013	0.323705	0.0200642	0.0308223	0.0901398	0.374784	0.284644	0.00412949	0.00644974	0.0274849	0.10105	0.0735651	IRX1	NM_024337	TSS200	chr5:3594467-3603054	Island	cg24678862	cg24678862	14735411	AACATCAACTTCAAATTATATCTAAAAACCCCACCACCAAACAAAAAACA	45636320	AACATCAACTTCAAATTATATCTAAAAACCCCGCCGCCGAACGAAAAACG	I	A	Red	GATGCCAATCAAAGCATCAACTTCAAATTGTGTCTGAAAGCCCCGCCGCCGAGCGGAGGG[CG]GCCGCCGCAGTCGGCGCGCGATTGCGGATCCGGGCGCAGCCGGGAGCCGGGCGCCTGCGA	37	5	3595977	AGCATCAACTTCAAATTGTGTCTGAAAGCCCCGCCGCCGAGCGGAGGGCG	5	3648977	R								5:3647396-3649997				432894
cg25979829	4.81339e-06	1.98925e-05	-0.20821	0.589551	0.797761	0.0529044	0.0709953	-0.172269	0.559325	0.731595	0.00174964	0.00315476	-0.138449	0.660895	0.799344	GGT1;GGT1;GGT1	NM_005265;NM_001032364;NM_013430	TSS1500;TSS1500;5'UTR			cg25979829	cg25979829	62712371	TCCTAAAAAAAACTCCATTTCCTAACCTTCAAACTCAAATAATTCCTTCC			II			CAGCCCTCACTTCCTGGAAAAGGCTCCATTTCCTGGCCTTCAGGCTCAGGTGGTTCCTTC[CG]CCTGGCAGGTCCTCCCCAAATCCAATCCCAGCTCGGGCTGGATTCCCAAGGCCCCTATTC	37	22	24998181	CCTGGAAAAGGCTCCATTTCCTGGCCTTCAGGCTCAGGTGGTTCCTTCCG	22	23328181	R												453456
cg26227225	6.72084e-06	2.43305e-05	0.204191	0.39304	0.188849	0.018057	0.0282028	0.138862	0.432687	0.293824	0.279036	0.293491	0.0330225	0.224731	0.191708	C1orf86;LOC100128003;C1orf86	NM_001146310;NR_024445;NM_182533	Body;Body;3'UTR	chr1:2121017-2121818	Island	cg26227225	cg26227225	11801364	ATCACAACACAAAAACAAACAAAAACCCACCCTACTTTAATACACATACA	70688369	ATCACAACACAAAAACAAACAAAAACCCGCCCTACTTTAATACGCATACG	I	A	Red	GGCAGACGTTTCATCACAACACAGAGACAGACAGGAGCCCGCCCTGCTTTAATGCGCATG[CG]GGGGAGCCGAGAGGCGGGGCTGCTGGCGGGGGAGCCGAGAGGCGGGGCTGCTGGCGGGGG	37	1	2121039	ATCACAACACAGAGACAGACAGGAGCCCGCCCTGCTTTAATGCGCATGCG	1	2110899	R								1:2110741-2111949	1:2120661-2121970	Promoter_Associated		457598
cg26311454	0.00548454	0.00608381	-0.205825	0.632293	0.838119	0.0332004	0.0471263	-0.12985	0.691555	0.821405	0.0416069	0.0496941	-0.119086	0.744591	0.863677				chr12:49524072-49525492	N_Shelf	cg26311454	cg26311454	47683464	ACCAAAAAAACATCAAAATCTTCAACAACCATAATTTTCCTATACTTTCC			II			TTCAGTCTTGAACCAAGAAGACATCAAGGTCTTCAGCAGCCATAATTTTCCTGTGCTTTC[CG]GATTTGAAATCTACGTTTTCTCCTAGGTTAAATCCTCTATTTACATTCTCTGTGCCTACA	37	12	49520648	CGGAAAGCACAGGAAAATTATGGCTGCTGAAGACCTTGATGTCTTCTTGG	12	47806915	R												459104
cg26576978	9.14985e-06	3.11896e-05	-0.286448	0.541411	0.827859	0.00249013	0.00548533	-0.165988	0.617928	0.783916	0.00607282	0.00891826	-0.166178	0.71494	0.881117						cg26576978	cg26576978	49734475	AAATATACTAAACATAACTCTCCATAAAACTACTTAAAATTCCCTTCAAC			II			GTCCTCAGCTAGGATATACTAAACATAGCTCTCCATGGAGCTGCTTGGGGTTCCCTTCAG[CG]TGGCTGTTGGATTCTAAGAGCAAGTGTCCCAAAGAAAACTAGGTGAACAACTTTAATGAT	37	6	138718522	CGCTGAAGGGAACCCCAAGCAGCTCCATGGAGAGCTATGTTTAGTATATC	6	138760215	R							TRUE					463816
cg26859469	2.53266e-05	6.68222e-05	-0.197776	0.573497	0.771272	0.0348419	0.0485707	-0.148213	0.634203	0.782416	0.0501199	0.058809	-0.1221	0.665577	0.787677				chr7:5160773-5161264	N_Shelf	cg26859469	cg26859469	61625336	ATAAAAAACAAAAATAACACCAACAACAACAAACAAACCACCAAAAAAAC			II			CTTCTGCGACCTCCCGGCCGTGCTGGTGCTGGCCTGCGGGTGCCGGGCCCTGCAGGAGCG[CG]TCCTCCTGGTGGCCTGCCTGCTGCTGCTGGTGCTACCCCTGCTCCTCATCCTGCTCTCCT	37	7	5157367	TGAGGAGCAGGGGTAGCACCAGCAGCAGCAGGCAGGCCACCAGGAGGACG	7	5123893	F		rs4077854						7:5123365-5124490				468646
cg27247252	0.000323504	0.000510394	-0.249255	0.484325	0.73358	0.000924336	0.00256943	-0.157172	0.358358	0.51553	0.0715513	0.0809066	-0.125681	0.626335	0.752015	CSPP1;CSPP1;COPS5	NM_024790;NM_001077204;NM_006837	TSS1500;TSS1500;TSS1500	chr8:67976440-67977448	N_Shore	cg27247252	cg27247252	65716421	AATCTTTAAAAATACAATCCAATAAAATCRACCACRAACTCTTTCTTAAC			II			GAACTCCTATTAATCTTTAAAAATGCAGTCCAGTGAGATCGACCACGAACTCTTTCTTGA[CG]CTCCAATTACCATTCCTTCCATTATGTCTGTAAGTCTCCGTAGGTGCTTCTATAACTGTT	37	8	67975895	ATCTTTAAAAATGCAGTCCAGTGAGATCGACCACGAACTCTTTCTTGACG	8	68138449	R						CDMR			8:67975827-67977592	Promoter_Associated		475280
rs1414097	0.00440609	0.00494626	0.202579	0.624694	0.422115	0.1857	0.20998	0.0782918	0.601154	0.522862	0.0557283	0.0649005	0.16645	0.609016	0.442566						rs1414097	rs1414097	23759362	CCCACTAATCATCTCCTTAAAAAAATCAACTCTAAACATACTCCTCTAAC	39621311	CCCACTAATCATCTCCTTAAAAAAATCAACTCTAAACATACTCCTCTAAT	I	C	Grn																				485526
rs3936238	0.0185428	0.0193724	0.202983	0.580273	0.37729	0.103495	0.124889	0.162451	0.537897	0.375446	0.105485	0.115367	0.203029	0.659473	0.456444						rs3936238	rs3936238	42802473	AATACCCTACAATATACAAAAACAACACTTCCTATACAAAACTACTACCC	29627504	AATACCCTACAATATACAAAAACAACACTTCCTATACAAAACTACTACCT	I	T	Red																				485550

## Sheet: ER- group specific loci
	AA vs CA in ER-					AA vs CA in ER+					AA vs CA in Normal
	P-Value	Adjust Pval	Beta-Difference	Mean_T.-.AA	Mean_T.-.CA	P-Value	Adjust Pval	Beta-Difference	Mean_T.+.AA	Mean_T.+.CA	P-Value	Adjust Pval	Beta-Difference	Mean_N.AA	Mean_N.CA	UCSC_REFGENE_NAME	UCSC_REFGENE_ACCESSION	UCSC_REFGENE_GROUP	UCSC_CPG_ISLANDS_NAME	RELATION_TO_UCSC_CPG_ISLAND	ILMNID	NAME	ADDRESSA_ID	ALLELEA_PROBESEQ	ADDRESSB_ID	ALLELEB_PROBESEQ	INFINIUM_DESIGN_TYPE	NEXT_BASE	COLOR_CHANNEL	FORWARD_SEQUENCE	GENOME_BUILD	CHR	MAPINFO	SOURCESEQ	CHROMOSOME_36	COORDINATE_36	STRAND	PROBE_SNPS	PROBE_SNPS_10	RANDOM_LOCI	METHYL27_LOCI	PHANTOM	DMR	ENHANCER	HMM_ISLAND	REGULATORY_FEATURE_NAME	REGULATORY_FEATURE_GROUP	DHS	Index
cg00009523	0.00266308	0.00495883	0.174001	0.613812	0.439811	0.768089	0.810382	-0.0165478	0.459407	0.475954	0.461835	0.515658	0.0436984	0.501486	0.457788	SNTG2	NM_018968	Body	chr2:1163016-1163820	S_Shore	cg00009523	cg00009523	42761437	TACCRACAACAACRCTCATTAAAATCACTATATAACTAACAATAAACCCC			II			TCTCTGTTGAGATTCACATCCTGACTTCTGTCCGTGGGCTCCACTAAAACCTGCAGGCTC[CG]GGGTCCATTGCCAGTCACATAGTGACTTCAATGAGCGTTGCTGCCGGCATCCTGAGCGGG	37	2	1165351	CGGGGTCCATTGCCAGTCACATAGTGACTTCAATGAGCGTTGCTGCCGGC	2	1155351	F		rs5024308										231
cg00023507	0.00394559	0.00667715	0.242401	0.727371	0.48497	0.216193	0.259432	0.0968615	0.64042	0.543558	0.00619482	0.0110502	0.100421	0.668832	0.568411	TAPBP;TAPBP;TAPBP	NM_172209;NM_003190;NM_172208	Body;Body;Body			cg00023507	cg00023507	14686377	CTCCAACCCAAAAACCACATACAACCAAAAACAACTTAAAATACAACCCA	14670390	CTCCAACCCAAAAACCACATACAACCAAAAACGACTTAAAATACAACCCG	I	A	Red	AGCTTGTCCAACCTCCAGCCCAGGGACCACATGCAGCCAAGGACGGCTTGGAATACAGCC[CG]ACACAAATTCATAAACTTTCTTAAAACATTATGAGATTTTTTCACATTTTTTTTTTTTAG	37	6	33276465	CGGGCTGTATTCCAAGCCGTCCTTGGCTGCATGTGGTCCCTGGGCTGGAG	6	33384443	R												576
cg00084271	0.000310121	0.00098509	0.223128	0.759864	0.536736	0.0135481	0.0221087	0.122287	0.710481	0.588193	0.0215018	0.0330027	0.123115	0.757059	0.633943	ATP1A4;ATP1A4	NM_144699;NM_144699	1stExon;5'UTR			cg00084271	cg00084271	36640339	CACCTTCCTATAAACCTTACRACATCTTCATCACTAAAACACCTAATTAC			II			ACTGCATTTCCCACCTTCCTGTGGGCCTTGCGGCATCTTCATCACTGAGGCACCTGGTTA[CG]CTTCACCTCTTGTTTCCTGCCCTCACTGCATTCCCTCACCTCTACCTTTTTATCCTTCCA	37	1	160121487	ACCTTCCTGTGGGCCTTGCGGCATCTTCATCACTGAGGCACCTGGTTACG	1	158388111	R												1944
cg00328921	0.000737952	0.0018813	-0.171672	0.115394	0.287066	0.484066	0.546645	-0.0411447	0.170517	0.211662	0.302934	0.354917	0.00830426	0.102778	0.0944739				chr5:1930754-1931986	Island	cg00328921	cg00328921	10702483	TAAAAAAATAAAAATCRAAACAAAACCTACCAATCAAATCTACRAAAATC			II			TCTTGGATCGCCCGAGGCTGGTGCTCAGCCTCCTTCCCCCATCCCACCTCCACCACCCGG[CG]ACCCCCGTAGACTTGATTGGCAGGCCCTGCCCCGACCCCTACCCCTCCAGGTCCCCGCCT	37	5	1931058	GGAGGGGTAGGGGTCGGGGCAGGGCCTGCCAATCAAGTCTACGGGGGTCG	5	1984058	F		rs11949902				DMR		5:1983755-1984940			TRUE	6932
cg00567916	2.56636e-06	4.61946e-05	-0.240497	0.504022	0.744519	0.0011985	0.00272762	-0.161311	0.53959	0.700901	0.0116874	0.0191249	-0.122889	0.623799	0.746688	NTNG2	NM_032536	Body	chr9:135073515-135074005	N_Shore	cg00567916	cg00567916	38648457	AAAATATCACTAATAAAAACAAACCAAAAAAATCTAAAAATATCACTAAC			II			CACTGTCCTAAAAATGCCCTGTGCTCGGCCTAGTCATCCCTCTGACCCTGGGGACCACTA[CG]TTAGTGACATTTTCAGATCCCTCTGGCCTGTTTCCATCAGTGACACTTCTCACACCAAAT	37	9	135072008	AAGTGTCACTGATGGAAACAGGCCAGAGGGATCTGAAAATGTCACTAACG	9	134061829	F		rs1041504										12069
cg00704664	7.08031e-05	0.000393056	0.183288	0.394745	0.211457	4.6805e-05	0.00019579	0.132787	0.361108	0.228322	0.000240093	0.000731359	0.12617	0.367721	0.241552	CDH4	NM_001794	Body	chr20:60501966-60502173	N_Shore	cg00704664	cg00704664	34718441	AACACTAAAAAAAAACCTAACTCAAAACAACATAAACTCCTATTTACTAC			II			GGAGTCACCGGAACACTGAGGAAGGGCCTGGCTCAGAGCAGCATGGGCTCCTGTTTGCTG[CG]GCCGTGATGACTGCCCGGGCTGCTGTTTGCCGAGTACCGGCCGAGTGCCTGCCGCTGCTC	37	20	60500578	ACACTGAGGAAGGGCCTGGCTCAGAGCAGCATGGGCTCCTGTTTGCTGCG	20	59933973	R								20:59933717-59934094			TRUE	14907
cg00750481	0.000428319	0.00123506	0.192761	0.750658	0.557897	0.0732511	0.0966932	0.0796812	0.721343	0.641662	0.000449651	0.0012481	0.1421	0.767752	0.625652						cg00750481	cg00750481	35758454	AAATATCATAAACACTATATAAAAATTAATATATACACATACACACACRC			II			ACTGAGTACCTGAGTATCATGAGCACTATATAAAAGTTGATGTATACACATGCACACACG[CG]TACACACACACACACACACACTCATACATGTATACATACATATTTGTATAATTTTTTTAA	37	13	80755568	CGCGTGTGTGCATGTGTATACATCAACTTTTATATAGTGCTCATGATACT	13	79653569	R		rs9601330					TRUE					15862
cg00810956	0.00477306	0.00785374	-0.204078	0.182707	0.386785	0.968404	0.97332	0.00293115	0.310692	0.307761	0.675505	0.71524	-0.000770071	0.0479509	0.048721				chr3:27771638-27771942	Island	cg00810956	cg00810956	70638327	ACCTCAAAAAAATCTTTTAAAACTCTAAACAAATAACAAATACTCCCCCA	23759398	GCCTCAAAAAAATCTTTTAAAACTCTAAACGAATAACGAATACTCCCCCG	I	A	Red	ACAGCCAACTCCGCCTCAGAGGAGTCTTTTAGGGCTCTGAGCGAGTGGCGAATGCTCCCC[CG]GTGATGCACTATCGCTCCCACCCACGCCCTGGTACGCGCAGCCCGGGAAAAAGAAAAAAA	37	3	27771766	CGGGGGAGCATTCGCCACTCGCTCAGAGCCCTAAAAGACTCCTCTGAGGC	3	27746770	R								3:27746393-27747169				17125
cg00811771	0.000204493	0.000718752	0.180481	0.285676	0.105195	0.00478569	0.00874676	0.12224	0.206018	0.0837782	0.028679	0.0426958	0.158112	0.23979	0.0816775	ROPN1L	NM_031916	Body	chr5:10441605-10442512	Island	cg00811771	cg00811771	24746362	AAAACTCTCTAAACTCRTCTAACTTAAACATATAAACCRAACAACTCCCC			II			GCCATCCGCACCCAGCCGGCCGACGTGCTGCGGTGGTCCGCGGGGTAAGCGCCCTTGGCC[CG]GGGAGCTGTCCGGTCTACATGCCCAAGCCAGACGAGCCCAGAGAGCCCTCCTCCCGGACC	37	5	10442427	GGGCTCTCTGGGCTCGTCTGGCTTGGGCATGTAGACCGGACAGCTCCCCG	5	10495427	F		rs78035767				DMR		5:10494575-10495512	5:10441041-10443001	Promoter_Associated		17140
cg00843795	0.000158166	0.000606135	0.18403	0.792625	0.608594	0.209726	0.253722	0.110179	0.79014	0.679961	0.000527132	0.00142326	0.118278	0.83957	0.721292	PUS7	NM_019042	TSS1500	chr7:105161982-105162889	S_Shore	cg00843795	cg00843795	37728335	TAAACCCTACAACAAAATAAAACTCTCTCTCAAACAAAATAAAACAAAAC			II			TCCGCCTCTGTGTTGAGATTACAGGCGTGAGCCACCGCTCCCAGCCTCTAATAGTTTTTC[CG]TTTTGTTTTATTTTGTTTGAGAGAGAGTCTCACTCTGTTGCAGGGTTCAAGCGATTCTCC	37	7	105163736	GAACCCTGCAACAGAGTGAGACTCTCTCTCAAACAAAATAAAACAAAACG	7	104950972	F		rs73190184										17765
cg00979803	0.000132872	0.000544316	-0.203664	0.447703	0.651366	0.0142293	0.0229679	-0.114466	0.541905	0.656371	0.000309524	0.000905701	-0.115385	0.499874	0.615259	TNS4	NM_032865	Body			cg00979803	cg00979803	60709489	AAAACAATACATATACCAAAACCCCAAACAAATAAAAACTAAAAATACAC			II			TGAAGAGTGTGAGTCTTGCCTCTAGCTTCCTGGGATGGAGGCTGGGGAAATTGGGGAGAA[CG]TGCACCCTCAGCTCCCACCTGCCTGGGGCCCTGGCACATGCACTGTTCCTCCCCATTATG	37	17	38646740	CGTGCACCCTCAGCTCCCACCTGCCTGGGGCCCTGGCACATGCACTGTTC	17	35900266	F		rs59563251					TRUE				TRUE	20601
cg00993903	0.000241977	0.000816672	0.261112	0.798883	0.537771	0.00288666	0.00562189	0.129367	0.760064	0.630697	0.0286795	0.0426958	0.103297	0.700748	0.597451	MARK3;MARK3;MARK3;MARK3;MARK3	NM_001128919;NM_002376;NM_001128918;NM_001128920;NM_001128921	Body;Body;Body;Body;Body			cg00993903	cg00993903	26725474	CCTTTTTCCTCAAAATTTTATTTTCTATCTTATATAACATCTAACACTCC			II			AGACTGAATGCCCTTTTTCCTCAGAATTTTGTTTTCTGTCTTATATAGCATCTGACACTC[CG]ATTTGGAGAGAGAGAATGCTATTTTGAGTCTTGCTTATTTTTCTGTTTGTTTAAGGCTGA	37	14	103862143	CGGAGTGTCAGATGCTATATAAGACAGAAAACAAAATTCTGAGGAAAAAG	14	102931896	R							TRUE					20909
cg01072076	0.00068387	0.00178166	-0.22032	0.218733	0.439053	0.3646	0.423821	-0.0379073	0.446865	0.484772	0.560484	0.606425	0.00415229	0.159095	0.154942				chr5:1930754-1931986	Island	cg01072076	cg01072076	69741458	TTCACACTAAACTACATTTCTACAAAAACCAAACCTCTTCATACTCTACA	37756364	TTCGCGCTAAACTACGTTTCTACAAAAACCAAACCTCTTCATACTCTACG	I	A	Red	GGGGTTTTGGGTTTCGCGCTGGGCTGCGTTTCTGCAGGAGCCAGGCCTCTTCATGCTCTG[CG]GCGACAGCCGCTGGGGTGGGGCTACGGGGAAGTCGCGCTGCCCCTCGTCTGAGCGTGGGC	37	5	1930801	TTCGCGCTGGGCTGCGTTTCTGCAGGAGCCAGGCCTCTTCATGCTCTGCG	5	1983801	R						DMR		5:1983755-1984940	5:1930744-1930871	NonGene_Associated_Cell_type_specific	TRUE	22611
cg01086039	0.0061141	0.00943318	-0.209085	0.668569	0.877654	1.0834e-07	1.60885e-06	-0.125117	0.795195	0.920312	0.00396192	0.00759154	-0.152332	0.751271	0.903603				chr19:52101801-52102024	Island	cg01086039	cg01086039	72759508	ACACCATATACTACACCTCCACCTCAAAAACAATACAAAAACAAAAACCA	14717428	ACACCATATACTACACCTCCGCCTCGAAAACGATACAAAAACAAAAACCG	I	C	Grn	TGCCTCCTGCCACGTGGCATGCGCCTCCCTCCGCCGTCCATGCTCGGGCCAAGTGCTGTG[CG]GTTCCTGCTTCTGCACCGCCTTCGAGGCGGAGGTGCAGCACATGGTGCTTGTGGGCTACC	37	19	52101874	GCACCATGTGCTGCACCTCCGCCTCGAAGGCGGTGCAGAAGCAGGAACCG	19	56793686	F	rs73562655	rs11881769						19:56793638-56793928				22934
cg01188578	0.000121673	0.000519955	0.270103	0.475977	0.205874	0.0491487	0.0691809	0.0678312	0.337714	0.269883	0.393348	0.446747	0.0673341	0.380142	0.312808	HADHA	NM_000182	Body	chr2:26467102-26467946	N_Shelf	cg01188578	cg01188578	53652469	TATAATATAACCCAAAAATAACTACAAAACCTCATAAAACTACAATCAAC			II			TTAATCATCTTTGTAATGTAACCCAAGAATAACTACAAAACCTCATAAGACTACAGTCAG[CG]AAGAGAGCTGGATTATGCTAACATAAATTTCAAATTTGAAAACATTACTTTGGTTGTAAT	37	2	26464058	CGCTGACTGTAGTCTTATGAGGTTTTGTAGTTATTCTTGGGTTACATTAC	2	26317562	R		rs12997057										25002
cg01388693	6.33885e-06	7.84432e-05	-0.334683	0.311002	0.645684	0.0390051	0.0561006	-0.110524	0.483452	0.593975	0.0135448	0.0219227	-0.141881	0.335141	0.477022						cg01388693	cg01388693	49677502	AAACCAATACCAAATAATATCTCTCAAAACCTCCCCAAAATACAACAAAC			II			TCTTCAGTCACAGGCCAGTGCCAGGTGGTGTCTCTCAAGACCTCCCCAAAGTACAGCAAG[CG]TTTTTATTTTAATAGGAAACAACAGCCTCTACTTCAAATGCTTTTAGAATGAGCTCTTCC	37	3	187664092	CGCTTGCTGTACTTTGGGGAGGTCTTGAGAGACACCACCTGGCACTGGCC	3	189146786	R							TRUE					28854
cg01392841	0.00825057	0.0116687	0.180498	0.255461	0.0749628	0.0868903	0.112202	0.0494938	0.177075	0.127581	0.00307963	0.00613859	0.0542786	0.0974327	0.0431541				chr19:47016848-47017118	Island	cg01392841	cg01392841	61640426	CAAACTAAAAACCACTAAACCAAACCACCAAACCAAAACATTCTAAACCA	35763461	CAAACTAAAAACCACTAAACCAAACCACCGAACCAAAACGTTCTAAACCG	I	A	Red	TAACATACAAGCCAGGCTAAGGACCACTAGGCCAAGCCACCGGGCCAGGGCGTTCTGAGC[CG]GCGCTTTAGCCAGCGGTCCTGCAGCGCCCCCTGGTGGGGAACACGAGCGCGTCGCCTGTT	37	19	47016869	CAGGCTAAGGACCACTAGGCCAAGCCACCGGGCCAGGGCGTTCTGAGCCG	19	51708709	R									19:47016430-47017855	Unclassified		28932
cg01395541	0.0272684	0.0319476	0.265463	0.729581	0.464118	0.430814	0.49307	0.0963644	0.671349	0.574984	0.589468	0.636625	0.0921405	0.647741	0.5556	SPDEF	NM_012391	TSS1500			cg01395541	cg01395541	62685325	ACAACAACTTACTCTCCCATAACCCCAAAAAATAATAACAAAAATACCAC			II			GGGGCCAGCCAGCAGCAACTTGCTCTCCCATAGCCCCAAAGGGTGATGGCAGGGATGCCA[CG]CAGGACAGAGGTACCCACCACCAAGCACTTGCTGCCCCAGACCCTCCACCTCCTTGAGCC	37	6	34524766	CAGCAACTTGCTCTCCCATAGCCCCAAAGGGTGATGGCAGGGATGCCACG	6	34632744	R		rs2233631										28992
cg01401135	0.0246559	0.0291166	0.179019	0.842944	0.663925	0.00428576	0.00795544	0.145163	0.810916	0.665753	0.00178906	0.00387847	0.129128	0.939231	0.810103	DNAH17	NM_173628	Body			cg01401135	cg01401135	27781309	TCTTCTCTCACAACTCAAACAACATAAATTCAAAAAAAAATTCAAACACA	58751376	TCTTCTCTCGCAACTCAAACAACATAAATTCAAAAAAAAATTCAAACGCG	I	A	Red	GCAAAAATACCTTATTCAGGGACTTGTAGGGGTTGGGGTCGCTGAAGGAGAACGGGGCCT[CG]CGCCTGAACCTCTCCCTGAACTCATGTTGCTTGAGCTGCGAGAGAAGAGTGCAAAGTACA	37	17	76522783	CGCGCCTGAACCTCTCCCTGAACTCATGTTGCTTGAGCTGCGAGAGAAGA	17	74034378	F		rs61744545						17:74034202-74034580	17:76522778-76522956	Unclassified_Cell_type_specific		29113
cg01584086	1.55189e-07	7.09093e-06	0.270051	0.368674	0.0986236	0.00013576	0.000445531	0.123058	0.223153	0.100096	0.000154455	0.000509703	0.156195	0.287555	0.131361						cg01584086	cg01584086	45782443	ATAAAAAAAACATCCTAATTAAAATATCTATAACAACTCTAAAAACATTC			II			AAGAGAATTGGTTAAACAAAGGAAATGACAATCAGTTCAGGCCCTTACTGTGATTGGGCA[CG]AATGTTCTCAGAGCTGCCATAGATATTTTAATCAGGATGTCCTTTTCACTTGAATGAGAG	37	11	10373718	TGAAAAGGACATCCTGATTAAAATATCTATGGCAGCTCTGAGAACATTCG	11	10330294	F		rs2957700					TRUE					32803
cg01942863	0.0272684	0.0319476	-0.183679	0.266688	0.450367	0.0868903	0.112202	-0.0910896	0.131507	0.222597	0.751074	0.782698	-0.00875069	0.181495	0.190246	GPC2	NM_152742	Body	chr7:99768884-99769559	Island	cg01942863	cg01942863	44731356	AAAAAACAAACCAACTATAATCAATAATAACCAAAAAAAAACAACCCACA	53735342	AAAAAACGAACCGACTATAATCGATAATAACCGAAAAAAAACGACCCACG	I	A	Red	CCGCCCCCAACTCTTGGTCATCCCACGCACCAGCCGGTGCAGGTTGGTGCCTGCGGCCGT[CG]TGGGCCGCTCCTCCTCGGTCACCATCGACCACAGCCGGCCCGCCTCTTCCCGGGGCGGCG	37	7	99769432	AAGAGGCGGGCCGGCTGTGGTCGATGGTGACCGAGGAGGAGCGGCCCACG	7	99607368	F								7:99606821-99607489	7:99768831-99769491	Unclassified	TRUE	39827
cg02078517	0.000501698	0.00138609	0.208449	0.814527	0.606078	0.933358	0.942882	0.00199353	0.492661	0.490667	0.751073	0.782698	-0.00590858	0.874843	0.880752	FAM176A;FAM176A	NM_001135032;NM_032181	Body;Body			cg02078517	cg02078517	43730381	ACTCCAACTCCTCCACAAAAATAAACACATTCTTATTCAAAATCCTCTCA	71713482	GCTCCAACTCCTCCGCAAAAATAAACACATTCTTATTCAAAATCCTCTCG	I	A	Red	GCCGCTGGGCGCGCTCCAGCTCCTCCGCAGAGGTGAACACATTCTTGTTCAAAGTCCTCT[CG]AAGCGGCGGTGTCTCCGCACGGAGAGATCGGACACGGTGTCCTCACTGCCATCCTCGCTG	37	2	75720511	CGAGAGGACTTTGAACAAGAATGTGTTCACCTCTGCGGAGGAGCTGGAGC	2	75574019	R								2:75573943-75574092				42678
cg02113055	0.00133161	0.00295141	0.251507	0.615143	0.363636	0.112105	0.142592	0.125939	0.601298	0.475359	0.0148338	0.0236228	0.145187	0.580821	0.435634						cg02113055	cg02113055	22668459	TAAAACAATACTAAAAACCCCAAACCCAAAAACAAACAACTCTATAACTC			II			AGACCATGGAGTGAAACAGTGCTGAGGGCCCCAGGCCCAGGGACAGGCAGCTCTGTGGCT[CG]CACCCTCATCCGCTGACTCCTCTGGGAGAGACAACGTGATGGTCCCACCCTTTTTCTGAT	37	10	45072520	GAAACAGTGCTGAGGGCCCCAGGCCCAGGGACAGGCAGCTCTGTGGCTCG	10	44392526	R							TRUE					43378
cg02126896	0.0028467	0.00520289	0.200871	0.675124	0.474252	0.0732524	0.0966932	0.116898	0.683134	0.566236	0.00321304	0.00631969	0.16735	0.771678	0.604328						cg02126896	cg02126896	21603365	CAAAAACAAAAAAACAAAACCCCAAAAAACCCTACATTATCCATATACAC			II			TGTAGAGCATGCAAAGACAAAAAGACAAAACCCCAAGGAACCCTACATTATCCATATGCA[CG]TCTAATTCATCTTTTTAACAACCCCATGAGTTAAATTTTATCTTTTCTGATGCAAATCAA	37	11	13938802	CGTGCATATGGATAATGTAGGGTTCCTTGGGGTTTTGTCTTTTTGTCTTT	11	13895378	R		rs7131580					TRUE					43635
cg02227002	0.000111349	0.000489936	-0.205054	0.607773	0.812826	0.000499016	0.00128318	-0.144329	0.698098	0.842427	0.281952	0.333624	-0.0683716	0.73775	0.806122	SCNN1B	NM_000336	5'UTR	chr16:23313239-23313946	S_Shelf	cg02227002	cg02227002	50603390	CTTAAAATATAAATAAAATCACAAACAATAACTCTAAACATCACCCCTAC			II			AGCAGGAAGTCTTTTCCTGAACAGGGGAGACCTGGAGATGGCCCTTGGGTGGTGGGGGGA[CG]CAGGGGTGATGCCTAGAGCCACTGTTTGTGACTTCATCCACACCCCAAGTACAGACCAGA	37	16	23316324	CGCAGGGGTGATGCCTAGAGCCACTGTTTGTGACTTCATCCACACCCCAA	16	23223825	F		rs61188192				RDMR						45454
cg02255618	0.0028467	0.00520289	-0.178701	0.581866	0.760567	0.659855	0.704953	-0.0210294	0.723738	0.744768	0.293818	0.3456	-0.0613287	0.75308	0.814409						cg02255618	cg02255618	39796499	TCCRAACCAAATAAAAAATATAATCTCCCRATATACTATATTTTAAACCC			II			GCGTAGGACCCTCCGAGCCAGGTGGGGGATATAATCTCCCGGTGTGCTGTGTTTTAAGCC[CG]TGGGAAAAGCGCAGTATTCGGGTGGGAGTGACCCGATTTTCCAGGTGCCGTCTGTCACCC	37	11	22674188	CGGGCTTAAAACACAGCACACCGGGAGATTATATCCCCCACCTGGCTCGG	11	22630764	R		rs7124719						11:22630705-22631017				46016
cg02300154	0.018057	0.0223922	-0.200949	0.230637	0.431587	0.229555	0.273258	-0.0614806	0.399817	0.461298	0.223767	0.270708	-0.00544607	0.0171686	0.0226147	WBSCR17	NM_022479	TSS1500	chr7:70596228-70598382	Island	cg02300154	cg02300154	38630417	CACTATAAACACTAATAAATTTACCAACAAAATAAAATAAACTCCACACA	37720507	CGCTATAAACGCTAATAAATTTACCGACGAAATAAAATAAACTCCGCGCG	I	A	Red	GGGAGCCGGCGGCGCTGTGAGCGCTGGTGAGTTTGCCGGCGGGGTGGGGTGGACTCCGCG[CG]GGGGGCGGAGAGGACGTAGCGCTCGGCCCGGCGCCCGCCCCCTAGTGCTGCCCCCACTTT	37	7	70597058	CGCTGTGAGCGCTGGTGAGTTTGCCGGCGGGGTGGGGTGGACTCCGCGCG	7	70234994	R					high-CpG:70234232-70235284	DMR		7:70234099-70236482			TRUE	46944
cg02344477	0.0010713	0.00248574	-0.193284	0.288236	0.48152	0.138028	0.172971	-0.0477397	0.482401	0.530141	0.160623	0.203433	-0.0747833	0.5064	0.581183	PLCH1	NM_014996	TSS1500			cg02344477	cg02344477	37744415	AAAAACAATTTATCATCTCTCCTACTAAAACCACCTAAAATTTTATAAAC			II			ACCCACAGGTGGAAAACAATTTGTCATCTCTCCTACTAAAACCACCTAGAATTTTGTAAA[CG]TATCCCAGGATAAAATCAGTCACTTAGTGAAAAAAATATATATTATCAGAGTGTTGTCTA	37	3	155422971	AAAACAATTTGTCATCTCTCCTACTAAAACCACCTAGAATTTTGTAAACG	3	156905665	R	rs455026											47894
cg02389264	0.000364867	0.0010946	0.189239	0.745329	0.55609	0.085279	0.110844	0.083002	0.696719	0.613717	0.00412949	0.00778704	0.143064	0.762328	0.619264						cg02389264	cg02389264	57662316	CAACTCCCTCACACRACAAATAAAAATCTCAAAAAACCCTAACAAAAAAC			II			GGGGTCCCCGGCATCGTCCTGCCGAGTTGGATACCTGAGCTCGGTTCCAGCAACACCATC[CG]CTCTCTGCCAGGGTCCTTTGAGATTCCCACCTGCCGTGTGAGGGAGCTGACACCTTACTC	37	16	88757755	CGCTCTCTGCCAGGGTCCTTTGAGATTCCCACCTGCCGTGTGAGGGAGCT	16	87285256	F	rs76295440	rs57577962						16:87285044-87285372				48819
cg02504993	0.0110156	0.0148037	-0.2408	0.602042	0.842842	0.0753941	0.0992995	-0.0631996	0.719008	0.782207	0.270415	0.321253	-0.0689539	0.683696	0.75265	FAM120B	NM_032448	Body	chr6:170703521-170703766	Island	cg02504993	cg02504993	25634396	AAAAATTAATCCTAAAAACAACCCAAAAACATATACCAACACAAAACCAC			II			GCCCCAGACAAGGGGGTTGGTCCTGAGGGCAGCCCAGGAGCATGTGCCAGCACAAGGCCA[CG]CCTCCGTGGACACCGCAGCATGCCAGCACAAGGCCACGCCTCCGTGGACACCGCAGCATG	37	6	170703522	GGGGTTGGTCCTGAGGGCAGCCCAGGAGCATGTGCCAGCACAAGGCCACG	6	170545447	R												51044
cg02526522	0.0200642	0.0245229	-0.207764	0.135345	0.343109	0.313524	0.367324	-0.0507794	0.419457	0.470237	0.465825	0.519137	0.00390492	0.0697673	0.0658624	FLI1;FLI1	NM_002017;NM_001167681	TSS200;5'UTR	chr11:128562671-128565011	Island	cg02526522	cg02526522	73674320	AAACAAATATCCTATATACRCAACRCATAAATATATCTAAACATCTCCRC			II			TTATCTCCCAGGAGCAAGTATCCTGTGTGCGCAGCGCATGAATGTGTCTGGGCATCTCCG[CG]TATATTTATATAGTGTGTGATGCGAAAAGCAGGACCAGCAGGGGAGGAAGAGGGGGTGTG	37	11	128563716	CGCGGAGATGCCCAGACACATTCATGCGCTGCGCACACAGGATACTTGCT	11	128068926	R						DMR	TRUE	11:128067882-128069119			TRUE	51457
cg02550738	0.00189456	0.0037764	0.230782	0.769585	0.538802	0.00175286	0.0037319	0.162443	0.766896	0.604453	0.0071132	0.0123907	0.10547	0.635493	0.530023						cg02550738	cg02550738	31707440	TAACACTCTAATACTACTAACTTACCAAATTCTTAAAAAAATCACTCCAC			II			ACCCTGAAGTTTGACACTCTGGTGCTGCTGACTTACCAGATTCTTGGGAAAATCACTCCA[CG]TTACAATGTCTGAGTTTCAATAAGGGAGAACGGTTTTCTTTCTTCCGACTTCAACATAAT	37	5	95478736	CGTGGAGTGATTTTCCCAAGAATCTGGTAAGTCAGCAGCACCAGAGTGTC	5	95504492	R							TRUE					51934
cg02895639	0.000310121	0.00098509	-0.230131	0.144378	0.37451	0.478585	0.543556	0.00560928	0.293922	0.288313	0.960875	0.964121	-0.00306351	0.102302	0.105366	FAM19A5;FAM19A5	NM_001082967;NM_015381	Body;TSS1500	chr22:48970857-48972947	Island	cg02895639	cg02895639	65660463	TCCCTATCTCTCCTAAAACCTTAAATACAAAAAAAACTAAACACCACTCA	33627408	TCCCTATCTCTCCTAAAACCTTAAATACGAAAAAAACTAAACGCCACTCG	I	A	Red	GGGCCTGGGGTTTCCCTGTCTCTCCTGGGGCCTTGGGTGCGAGGGAGGCTGGGCGCCACT[CG]AGGCCCCGCGTCCGGTCTCCCGCGCCAGCAGGGCCGGCTCTGCAGTGAGGCCCCTGCGCA	37	22	48970993	TCCCTGTCTCTCCTGGGGCCTTGGGTGCGAGGGAGGCTGGGCGCCACTCG	22	47349657	R						DMR		22:47349522-47351611				58867
cg03306374	0.00777728	0.0112129	-0.225506	0.269369	0.494874	0.552411	0.606529	-0.0036238	0.594589	0.598213	0.68269	0.721562	-0.0041426	0.0196032	0.0237458	PRKCB;PRKCB;PRKCB;PRKCB	NM_002738;NM_002738;NM_212535;NM_212535	1stExon;5'UTR;5'UTR;1stExon	chr16:23846941-23848102	Island	cg03306374	cg03306374	71623391	CTAAAACCAACAATACCAAACACAACTAAACAAACAACAACAACTAAACA	27722501	CTAAAACCAACGATACCAAACGCAACTAAACGAACGACAACAACTAAACG	I	A	Red	CCTCCCCCGCAGCTGGGGCCAGCGGTGCCAAGCGCAGCTGGACGAGCGGCAGCAGCTGGG[CG]AGTGACAGCCCCGGCTCCGCGCGCCGCGGCCGCCAGAGCCGGCGCAGGGGAAGCGCCCGC	37	16	23847325	CGCCCAGCTGCTGCCGCTCGTCCAGCTGCGCTTGGCACCGCTGGCCCCAG	16	23754826	R					high-CpG:23754772-23755017			16:23754339-23755950	16:23847106-23847494	Promoter_Associated	TRUE	66927
cg03441279	0.00232731	0.00443084	0.184192	0.842351	0.658158	0.212942	0.256567	0.0513928	0.444843	0.39345	0.375474	0.430563	-0.00934314	0.86592	0.875263	BCL9	NM_004326	Body			cg03441279	cg03441279	51602354	TTATTTACAAACTTAAACAAACTATACTAATTAATCTCTATAATCCTTTC			II			TGTTATTCTTTTGTCCATCATTCCCTGACCTCTCCCCGCACCTCCCTGCCAAAGCACAAA[CG]AAAGGACCATAGAGACCAACCAGTACAGTTTGCCTAAGTTTGCAAACAAGGAAACTGAGG	37	1	147083949	CGAAAGGACCATAGAGACCAACCAGTACAGTTTGCCTAAGTTTGCAAACA	1	145550573	F							TRUE					69585
cg03854098	0.000795893	0.00198639	0.212833	0.639537	0.426704	0.00297069	0.0057292	0.140136	0.620155	0.480019	0.174719	0.21712	0.0471691	0.553735	0.506566	HSPA12A	NM_025015	Body			cg03854098	cg03854098	52617426	AACAATTCATTTCTAACAAAACTTAATCTACACCATAAAAAAACAACCAC			II			GGCAAAATAGGAACAGTTCATTTCTAGCAGAACTTGGTCTGCACCATAGAAGGACAACCA[CG]CCGATGGGCACAGAGCCTTGAAAGGCAGGGTGCTGGCTGCTGAGTTTCCCACTTATGTTT	37	10	118459383	ACAGTTCATTTCTAGCAGAACTTGGTCTGCACCATAGAAGGACAACCACG	10	118449373	R							TRUE					77671
cg03905369	0.00324826	0.00574245	0.188789	0.818497	0.629709	0.292861	0.344474	0.0458879	0.555445	0.509557	0.210372	0.255544	0.0369687	0.856158	0.819189	EPB41L5	NM_020909	Body			cg03905369	cg03905369	32742387	ATTTCAATCTAACAATCTTTAATCTTTCAATCTAAACTAACAAAATAACC			II			TGCTACTGGCAGGCCTAGTGTTCTGTTAATGGAAGGATGCAGACCGGAGCTGTTCCTATT[CG]GCCATCTTGCCAGCCTAGATTGAAAGATTAAAGATTGCTAGATTGAAATAGGCTTAAAAG	37	2	120824615	CGGCCATCTTGCCAGCCTAGATTGAAAGATTAAAGATTGCTAGATTGAAA	2	120541085	F							TRUE					78636
cg04008888	0.0162248	0.0204185	-0.193245	0.219744	0.412989	0.81556	0.84545	0.0249899	0.545397	0.520408	0.31538	0.367325	-0.00359285	0.0605564	0.0641492				chr11:68622722-68623252	Island	cg04008888	cg04008888	27785429	AATACTAAAATCCTCAACTCCTCTTTTACAAACAAAAAAACACAAAAACA	40682439	AATACTAAAATCCTCGACTCCTCTTTTACAAACGAAAAAACGCAAAAACG	I	A	Red	TCGGCTTCCCAAAGTGCTGGGATCCTCGGCTCCTCTTTTGCAGACGAGGAGGCGCAGGGG[CG]AGTGGGGAGGGCGTCCTCGGTGAGCGCGCGAATACCCTCCTGAGTCAGCTGGGTCGGCGG	37	11	68622739	CGCCCCTGCGCCTCCTCGTCTGCAAAAGAGGAGCCGAGGATCCCAGCACT	11	68379315	R		rs35262248						11:68379299-68379828	11:68622594-68623749	Unclassified	TRUE	80615
cg04031093	7.76128e-05	0.000411625	-0.17725	0.479478	0.656728	0.0544439	0.0755599	-0.057049	0.651367	0.708416	0.000185483	0.000598787	-0.0758841	0.638071	0.713955						cg04031093	cg04031093	61738331	CTCCAACAACRACTTTCCRTTATACTAAAAAACACCCTCACTATTAATAC			II			TCCTACATAGCTAGCATTTTCAGTTGGTTAAATTCCTATTTATTTCATGGATTAGTCATA[CG]TACCAACAGTGAGGGTGCTTCTTAGCACAACGGAAAGTCGTTGCTGGAGGAAACATTGTG	37	1	233027124	CGTACCAACAGTGAGGGTGCTTCTTAGCACAACGGAAAGTCGTTGCTGGA	1	231093747	F							TRUE				TRUE	81069
cg04090468	0.000310121	0.00098509	0.176201	0.51178	0.335579	0.142765	0.178531	0.0598824	0.425326	0.365443	0.382562	0.437846	0.0642806	0.487533	0.423252						cg04090468	cg04090468	26611369	TCCTCCAACTAATATCCCTACCCTCCTATAATCCTATAAACRATAAAAAC			II			CCGGCAGTCCTTCCTCCAGCTGGTGTCCCTGCCCTCCTGTGGTCCTGTGGGCGGTGAGGG[CG]GTGAGGACAGTGGGCAGCAGCCCCGGTGCTCTGGCTAGAAGCCACCTGCACCCACCGTGC	37	7	156181990	CGCCCTCACCGCCCACAGGACCACAGGAGGGCAGGGACACCAGCTGGAGG	7	155874751	R		rs2886327						7:155874398-155875069				82126
cg04263740	0.000737952	0.0018813	0.181382	0.616705	0.435322	0.0790806	0.103239	0.0847688	0.489418	0.404649	3.41996e-05	0.000155073	0.116377	0.41674	0.300364	VKORC1L1	NM_173517	Body			cg04263740	cg04263740	11713501	TCTTATATACAAAATTCCAAACCAATTTTATTACCAACATAATTCTCATC			II			TATCAGAACATTCTTGTATACAAAATTCCAGACCAGTTTTGTTGCCAACATAATTCTCAT[CG]TTTTACCCAGTTCAGAACTAGTTGTGTTTGTTGGATGTAAAACTGAGAAAAAGAGTTAGT	37	7	65375514	CGATGAGAATTATGTTGGCAACAAAACTGGTCTGGAATTTTGTATACAAG	7	65012949	R							TRUE					85659
cg04347874	0.0123295	0.0160961	-0.203741	0.331879	0.53562	0.576201	0.626856	-0.0336126	0.452689	0.486302	0.924442	0.932289	0.00177726	0.0472786	0.0455014	NKX2-1;NKX2-1	NM_003317;NM_001079668	Body;Body	chr14:36986362-36990576	Island	cg04347874	cg04347874	63771375	AAAACAACCAAAATTAAAACTATAAACACTCCAATACAACCCCCTCAACA	54685353	AAAACAACCAAAATTAAAACTATAAACGCTCCAATACAACCCCCTCGACG	I	A	Red	AGCGCTGGGGCCCAAGAGGCCCATCCGCGGGGAACTGCCAGCGCCTGCCCCAGGCCGTAC[CG]TCGAGGGGGCTGTACTGGAGCGCTCACAGCCCCAACCCTGGCTGCCCTCCCTCAGTCTCA	37	14	36987408	AGGGCAGCCAGGGTTGGGGCTGTGAGCGCTCCAGTACAGCCCCCTCGACG	14	36057159	F								14:36056114-36058568				87317
cg04351665	0.00825057	0.0116687	-0.174845	0.0791169	0.253962	0.5407	0.596981	0.014754	0.221831	0.207077	0.386133	0.441082	-0.000169715	0.0168264	0.0169961	PRKCQ	NM_006257	TSS200	chr10:6621907-6622642	Island	cg04351665	cg04351665	51718469	TAACAAAACTAACAAAACTAACAAAACTAACAAAACTAACAAACCCAACA	36715352	TAACGAAACTAACGAAACTAACGAAACTAACGAAACTAACGAACCCGACG	I	C	Grn	CTGCGCGGGGACTGGCGGGGCTGGCGGGGCTGGCGGGGCTGGCGGGGCTGGCGGGCCCGG[CG]CACTGCGGGTGCGCCTAGAAGGCGGTGCCCGCCAGGGGGCGCTCGCCAGCCTCCCCGCCA	37	10	6622297	CGCCGGGCCCGCCAGCCCCGCCAGCCCCGCCAGCCCCGCCAGCCCCGCCA	10	6662303	R					high-CpG:6662300-6662328			10:6661861-6662648	10:6621894-6622777	Promoter_Associated	TRUE	87404
cg04823299	2.23229e-05	0.000179186	0.292723	0.702449	0.409726	0.162969	0.200008	0.145895	0.589774	0.443879	0.00950345	0.0161287	0.142759	0.687153	0.544394						cg04823299	cg04823299	27605338	CAACAAATTAATAAAATACACTAAAAACTACAACACCTACAACAAACATC			II			AGAAGAATGCTCAGCAAATTGATGAGATGCACTGAAAACTGCAACACCTGCAGCAGGCAT[CG]GTCAACAGAAAAGGCCCAGTTTTCCATGACAATGTCCAACCACTCATTGCACAACCAACA	37	14	24098569	AGCAAATTGATGAGATGCACTGAAAACTGCAACACCTGCAGCAGGCATCG	14	23168409	R		rs222722										96195
cg04877893	0.00176729	0.0035951	-0.215689	0.619597	0.835287	0.0156829	0.0249749	-0.117793	0.733773	0.851566	0.644713	0.68508	-0.100482	0.770188	0.87067	SPATA1	NM_001081472	5'UTR	chr1:84971344-84972491	S_Shelf	cg04877893	cg04877893	71769306	AAATTTTAACTTTACCATATTACCCAAACTATTATACAACTCCTAAATTC			II			GGCACGGTGGCTTACGCTTGTAATCCCAGCACTTTGGGAGGCTGAAGCAGGTAGATTTCT[CG]AACCCAGGAGTTGTATAACAGCCTGGGCAACATGGCAAAGTCAAAACCCCATCTTGACAA	37	1	84975654	GGTTTTGACTTTGCCATGTTGCCCAGGCTGTTATACAACTCCTGGGTTCG	1	84748242	F		rs11163989										97315
cg05111645	0.00324826	0.00574245	0.171006	0.703491	0.532486	0.0111029	0.0184737	0.115874	0.58401	0.468136	0.872686	0.88763	0.0369264	0.681959	0.645033	OR2H1	NM_030883	5'UTR			cg05111645	cg05111645	35658390	TATACTCAAAAAACCCTCAATTTCTACCTCTTACCTACCAAAATAATACC			II			CTGCCATTGTCTGTGCTCAGAAAACCCTCAGTTTCTGCCTCTTACCTGCCAGGGTGGTGC[CG]CATCCCACCCCCATCATTGAGCTTGCCTCATGTGTCTCAGCACAGTCTTTTACAGCAAAA	37	6	29427519	CGGCACCACCCTGGCAGGTAAGAGGCAGAAACTGAGGGTTTTCTGAGCAC	6	29535498	R	rs79596037											101800
cg05273049	0.000336477	0.00104098	0.240643	0.310665	0.0700228	0.0168572	0.0265602	0.12093	0.261299	0.140369	0.220055	0.266761	0.197392	0.308745	0.111353	ARHGAP22	NM_021226	Body			cg05273049	cg05273049	20648506	ATTCTAAATACTTTACTATTTTTTTTCCTATATCCCAAAATCTATCATCC			II			GTCCCTGTGTCATTCTAGGTACTTTGCTGTTTTTTTTCCTGTGTCCCAAAATCTGTCATC[CG]TACAAGGAGAGTAACAATATTGACATTGACATTGCTTTCTACTATAGCTAAATGGAAAAG	37	10	49765381	CGGATGACAGATTTTGGGACACAGGAAAAAAAACAGCAAAGTACCTAGAA	10	49435387	R							TRUE					104911
cg05279330	0.0153704	0.0195923	0.20785	0.856345	0.648495	0.00644396	0.011392	0.12763	0.835186	0.707556	0.000990391	0.00237215	0.115452	0.86448	0.749027						cg05279330	cg05279330	65802421	ACTTAACAATCTAACCAAAATAAAACTAACAACRATAAACTTAAAAAACC			II			TATCCTACCATACTTGGCAGTCTGGCCAAAATGAAGCTAACAGCGGTAAACTTGGAGAAC[CG]AGGCCTGTTTCAGGTGCTGCAGTGGCCTCTCAGATGACTTGGGCAAATGATCCATCTCTC	37	13	26776254	CGGTTCTCCAAGTTTACCGCTGTTAGCTTCATTTTGGCCAGACTGCCAAG	13	25674254	R							TRUE					105011
cg05813498	0.00324826	0.00574245	0.185858	0.778205	0.592346	0.124541	0.157064	0.173536	0.798865	0.625329	0.0107452	0.017779	0.155762	0.782396	0.626633	GAA;GAA;GAA	NM_001079804;NM_001079803;NM_000152	3'UTR;3'UTR;3'UTR			cg05813498	cg05813498	72674353	AAAAACAAACCTTACAATCTTATTAACACAAAACAACCCTCCAAAACCCC			II			GCCGGGGCTCTGGCCCCCAACGTGTCTAGGAGAGCTTTCTCCCTAGATCGCACTGTGGGC[CG]GGGCCCTGGAGGGCTGCTCTGTGTTAATAAGATTGTAAGGTTTGCCCTCCTCACCTGTTG	37	17	78093353	CGGGGCCCTGGAGGGCTGCTCTGTGTTAATAAGATTGTAAGGTTTGCCCT	17	75707948	F		rs8132						17:75707409-75708059	17:78092672-78093471	Unclassified_Cell_type_specific		114687
cg05859760	3.3162e-05	0.000234503	-0.187207	0.329057	0.516264	0.00548454	0.00990219	-0.131084	0.366937	0.498021	4.17177e-05	0.000179573	-0.141924	0.374597	0.516521	SYT16	NM_031914	Body	chr14:62523575-62523786	Island	cg05859760	cg05859760	10629499	AAACTTAAATTCTAACAACATCAAAAAACAACACACTCTAAACAAACACA	39800337	AAACTTAAATTCTAACGACGTCGAAAAACAACACGCTCTAAACGAACGCG	I	A	Red	CCAGCTTGCAGGGAGCTTAGGTTCTGACGGCGTCGGAGGACAACACGCTCTGGACGAGCG[CG]GCGCCCAAGGGTCAGCGGCAGCAGCGAGCAGGGGGCACGGGATGCAGGGAGGCTCTTCGG	37	14	62523609	GAGCTTAGGTTCTGACGGCGTCGGAGGACAACACGCTCTGGACGAGCGCG	14	61593362	R								14:61593292-61593486				115471
cg05946694	0.00324826	0.00574245	0.171636	0.43024	0.258604	0.0346396	0.0509306	0.0955111	0.251848	0.156337	0.162582	0.20504	0.00907828	0.0844082	0.0753299				chr6:35733589-35733825	N_Shore	cg05946694	cg05946694	28714497	CCAACCTCCCAATATAAAAAACTACTTTCCACACACACAAAATTTATCCA	65677393	CCAACCTCCCAATATAAAAAACTACTTTCCGCGCACACGAAATTTATCCG	I	T	Red	CAAGAAAGAAGAAAGAAAGAAGAAAACGGCTCCCCCGTACAGAGGGAGCGGGGCTCCAAA[CG]GACAAACCCCGTGTGCGCGGAAAGTAGTCCTTTATATTGGGAGGCTGGAGGAGGCAGTGT	37	6	35732268	CGGACAAACCCCGTGTGCGCGGAAAGTAGTCCTTTATATTGGGAGGCTGG	6	35840246	F								6:35840212-35840266				117236
cg06273376	0.000204493	0.000718752	-0.191491	0.141276	0.332766	0.576201	0.626856	0.0137791	0.289395	0.275616	0.806242	0.825703	0.00183337	0.0755095	0.0736762	FAM19A5;FAM19A5	NM_001082967;NM_015381	Body;1stExon	chr22:48970857-48972947	Island	cg06273376	cg06273376	19632323	RCCCRAAAACAATTACCTTCTTTAAAAAACTACRCRTAAATCACTAAAAC			II			CGCGATGCAGCTCCTGAAGGCGCTCTGGGCACTGGCAGGGGCCGCGCTCTGCTGCTTCCT[CG]TCCTAGTGATCCACGCGCAGTTCCTCAAAGAAGGTAATTGTCCCCGGGCGCGCGGACCGG	37	22	48972349	CCCGGGGACAATTACCTTCTTTGAGGAACTGCGCGTGGATCACTAGGACG	22	47351013	F	rs76899092					DMR		22:47349522-47351611				122999
cg06334689	0.00017241	0.000640071	0.188442	0.518455	0.330013	0.00257178	0.00507521	0.130055	0.485455	0.3554	1.97405e-05	9.5332e-05	0.130387	0.458298	0.327911	DOC2A	NM_003586	Body	chr16:30022651-30023007	N_Shelf	cg06334689	cg06334689	13644338	AACAAATCTACTTATCCTTCTCAAATACCAACCTATCTTCCAAATAAAAC			II			GAGCCCCGTTCCGGGGTGTAGGAAGGGCCTTGGACCAGCCCAGCTCTGCCCTAAACACTA[CG]TCTCATCTGGAAGACAGGCTGGCACTTGAGAAGGACAAGCAGATTTGCCCATTCCTCTGT	37	16	30018720	CGTCTCATCTGGAAGACAGGCTGGCACTTGAGAAGGACAAGCAGATTTGC	16	29926221	F		rs12921753	TRUE									123954
cg06590444	0.000463686	0.00132418	-0.263319	0.567053	0.830372	0.0028048	0.00548043	-0.167357	0.580527	0.747884	0.135032	0.174367	-0.123151	0.659017	0.782168	ACPT	NM_033068	TSS1500	chr19:51294876-51295098	N_Shore	cg06590444	cg06590444	15633499	TTACRCCATTTCAACAAACTCTAAAACACAAAAACTATCCTAAATTATCC			II			AGAGTGGCTGGTTGCGCCATTTCAGCAGGCTCTGGGGCACAGGGGCTGTCCTGAGTTGTC[CG]ATACCCTGCCCCGGGTGATCAGGGCAGGTGGATGGTGGCCTGGGTGGTGGGTTGGCTGGT	37	19	51293054	CGGACAACTCAGGACAGCCCCTGTGCCCCAGAGCCTGCTGAAATGGCGCA	19	55984866	R												128511
cg06610172	0.00153557	0.00324602	0.170424	0.747038	0.576614	0.734696	0.776529	-0.00734012	0.472344	0.479684	0.971303	0.972941	-0.00352971	0.773076	0.776606	C3orf32	NM_015931	TSS200			cg06610172	cg06610172	55702452	AAATAATTAACCTCCACCRTTTCCTAATCATCACTATACATACRAAACAC			II			GGTCTCTGACTCCCCTCCGCACCTGCTTAGCAGTGCCAGCCAGTGTGAGCTGTTCTACAG[CG]TGTCCCGCATGCACAGTGATGACCAGGAAACGGTGGAGGTCAACCATCCATCCCCAGAAG	37	3	8693749	GATGGTTGACCTCCACCGTTTCCTGGTCATCACTGTGCATGCGGGACACG	3	8668749	F		rs6795577			low-CpG:8668723-8668785							128826
cg06703213	0.00448158	0.00743591	-0.219989	0.577673	0.797662	0.0664651	0.0899322	-0.128848	0.703978	0.832826	0.140232	0.180298	-0.160348	0.683273	0.843621	VIT	NM_053276	Body	chr2:37035698-37035918	Island	cg06703213	cg06703213	69604402	CAATTTATAACCAACCTCACCAAAAAATTTAAAATTTCCRACACRAACAC			II			GCACCGTCCTCCAGTTTGTGACCAACCTCACCAAAGAGTTTGAGATTTCCGACACGGACA[CG]CGCATCGGGGCCGTGCAGTACACCTACGAACAGCGGCTGGAGTTTGGGTTCGACAAGTAC	37	2	37035865	AGTTTGTGACCAACCTCACCAAAGAGTTTGAGATTTCCGACACGGACACG	2	36889369	R								2:36888963-36889455				130664
cg06833981	0.0130361	0.0168335	-0.214933	0.653545	0.868478	0.0935766	0.120574	-0.120752	0.74255	0.863302	0.371961	0.427359	-0.0860602	0.667811	0.753871	BAT2	NM_080686	Body	chr6:31599519-31599761	N_Shore	cg06833981	cg06833981	30630339	AATACCAAACATATACCCTTCCCTCATCACTATAATAAACAAAACCTATC			II			AACAGGAAAGTCCCCTCAGTCTTAGGCATTGGATATTAGGGTCTTACTGTGACTCTGGTA[CG]ATAGGTTTTGCCCATCATAGTGATGAGGGAAGGGCATATGCTTGGCACTGCTGAGATAGC	37	6	31597708	GTGCCAAGCATATGCCCTTCCCTCATCACTATGATGGGCAAAACCTATCG	6	31705687	F	rs2242660	rs2736163										133389
cg06841065	0.0162248	0.0204185	-0.238252	0.67006	0.908311	0.0058672	0.0104658	-0.0868447	0.82386	0.910704	0.00571924	0.0102946	-0.127114	0.782263	0.909377	MYO3B;MYO3B	NM_001083615;NM_138995	3'UTR;3'UTR			cg06841065	cg06841065	68771468	ACATAAACCATATATCCAAAAAAACTAACCCCATATCAATACTTTCTTAC			II			TTCCTAACCCTAAATCTGTCCAGAGTAGGAACATTCATGGTAATCGACTGTCTGTCATTG[CG]TAAGAAAGCACTGATATGGGGTCAGCTTCTTTGGACATATGGTCCATGCCTGAACCTTAC	37	2	171509699	CATGGACCATATGTCCAAAGAAGCTGACCCCATATCAGTGCTTTCTTACG	2	171217945	F	rs73013564	rs13382220										133563
cg06961873	0.00153557	0.00324602	0.259678	0.708419	0.448741	0.0280807	0.0416998	0.130561	0.597729	0.467168	0.0412805	0.0595161	0.117195	0.57376	0.456565	TMEM57	NM_018202	3'UTR			cg06961873	cg06961873	11685303	CAAACTCACTACRAATCCTACTATAAAACTAATAAATAACTAAACTATCC			II			TCTATCTGTATCAAGCTCACTGCGGATCCTGCTGTAAAACTGGTGGGTAGCTGGGCTGTC[CG]TTACCACCACAGCTACATCTTCTGTTTCTTTGAATAGAAAGCACCACAGTGTTTTGCACT	37	1	25825780	CGGACAGCCCAGCTACCCACCAGTTTTACAGCAGGATCCGCAGTGAGCTT	1	25698367	R												136020
cg07198552	0.00181799	0.00368562	-0.177702	0.251231	0.428934	0.774822	0.814592	-0.0175606	0.415026	0.432587	0.515175	0.567744	-0.00122153	0.0941445	0.0953661	CDH4	NM_001794	Body	chr20:59826977-59828978	Island	cg07198552	cg07198552	54732328	CAATATATACAAACRAAAAACCAACCCCRCTAAAAAAACAAAAACACAAC			II			CGCCACTGCCCGGTGCGGGCTGCACCCGAGGCTTCCTGCGCTCGCCGGGGAGCCAAGCAC[CG]CTGTGCTCCTGCTCCTTCAGCGGGGCTGGCTTCCCGCTTGCACACACTGCCTCTCCCTCC	37	20	59828977	AGTGTGTGCAAGCGGGAAGCCAGCCCCGCTGAAGGAGCAGGAGCACAGCG	20	59262372	F						DMR		20:59260373-59262893				140803
cg07304760	0.0332004	0.0372798	0.185329	0.759321	0.573992	0.0247951	0.0372868	0.164735	0.727182	0.562447	0.293817	0.3456	0.071413	0.690832	0.619419	SND1	NM_014390	Body			cg07304760	cg07304760	40772502	CCACTATAAATAAAATTTAACTCTTCCCTCTATTTTATATTACTCTCCAC			II			GGGGCAGGACACCACTGTAAATGAAATTTGACTCTTCCCTCTATTTTGTATTACTCTCCA[CG]CAGAAGCATTTAATAGGCAGAGACTCTGTCATGTGTCTCTGCCCCACCTGCCAGGGACAG	37	7	127514192	CACTGTAAATGAAATTTGACTCTTCCCTCTATTTTGTATTACTCTCCACG	7	127301428	R							TRUE					142735
cg07504393	5.88087e-05	0.000345865	-0.275543	0.577947	0.853491	0.0350193	0.0512351	-0.109798	0.700283	0.810082	0.0636979	0.0881971	-0.171952	0.633297	0.805249				chr15:67134823-67135145	S_Shore	cg07504393	cg07504393	69683364	AAAACCAAAATATAAAACCAAATCTACCTAACTCCAAATCTAAACTTCAC			II			CTCAGGCTCCTGAGCCCCCAAAGCACAAGATTGCACCCCTTCCTCTGACAAGAGAGGAAG[CG]TGAAGCCCAGATCTGGAGTCAGGCAGACCTGGCTTTACATTCTGGCCCTGGTACTCACTA	37	15	67136043	GGGCCAGAATGTAAAGCCAGGTCTGCCTGACTCCAGATCTGGGCTTCACG	15	64923097	F		rs4293326										146363
cg07655261	0.000542532	0.00147827	0.212194	0.711755	0.49956	0.000334619	0.000924482	0.139743	0.733802	0.594059	0.000135356	0.000470195	0.162474	0.778902	0.616429	NANOG	NM_024865	3'UTR			cg07655261	cg07655261	68715408	AACTTAAACCAACTAAAACAATACTCATATCATTACRATACAACAAATAC			II			GCTCTGTTTTGCTATATCCCCTAATTTGTTGGTTGTGCTAATCTTTGTAGAAAGAGGTCT[CG]TATTTGCTGCATCGTAATGACATGAGTACTGCTTTAGTTGGTTTAAGTTCAAATGAATGA	37	12	7948517	ACTTAAACCAACTAAAGCAGTACTCATGTCATTACGATGCAGCAAATACG	12	7839784	F	rs34367740	rs34237790										149204
cg07846874	0.00777728	0.0112129	-0.17116	0.548021	0.71918	0.0718516	0.0952676	-0.109433	0.566192	0.675625	0.0848023	0.114483	-0.107092	0.641313	0.748405	THSD7A	NM_015204	Body			cg07846874	cg07846874	12763311	TAAAAATATATTTTCCTCAACTTCRACTTAACACAAAACTAAATACCAAC			II			GACTTTTTTTTTGAAGATATATTTTCCTCAGCTTCGACTTAACACAAGGCTAAGTACCAG[CG]GTCTTAAAGTTTAAAGATTACTACAGCTTTCTTAATTATATTTAATTGCCTTTCTACAGC	37	7	11568529	CGCTGGTACTTAGCCTTGTGTTAAGTCGAAGCTGAGGAAAATATATCTTC	7	11535054	R							TRUE					152689
cg07959403	0.0061141	0.00943318	0.193228	0.464645	0.271417	0.00160168	0.00344709	0.159516	0.48155	0.322034	0.00631919	0.0112048	0.140137	0.468808	0.328671	FBXO28;FBXO28	NM_015176;NM_001136115	TSS1500;TSS1500	chr1:224301835-224302472	N_Shore	cg07959403	cg07959403	68794496	AAAATAAAAAAATTACTTAAACCACACAAATTCAAAACTACAACAAACCA	47627329	AAAATAAAAAAATTACTTAAACCACACGAATTCGAAACTACAACGAACCG	I	T	Red	TGTAAACTTTTTTTTTTTTTCTCGCTCTGTTGCCCAGGCTGGAGTGCAGTGGCAGGCTGA[CG]GTTCGCTGCAGCCTCGAACTCGTGTGGCTCAAGCAATCCTCCCATCTCAGCCTCACGAGT	37	1	224300718	CGGTTCGCTGCAGCCTCGAACTCGTGTGGCTCAAGCAATCCTCCCATCTC	1	222367341	F		rs6687331										154688
cg08290240	0.00508124	0.00826919	-0.184136	0.202663	0.386799	0.808733	0.841308	-0.0129054	0.382907	0.395812	0.449979	0.505269	-0.00311057	0.0421023	0.0452128	CDH4	NM_001794	TSS1500	chr20:59826977-59828978	Island	cg08290240	cg08290240	48664361	CTCCAAACATCCAAAAAAACAAAAACTAAACTAATACAACACAAAAAACA	50727376	CTCCAAACGTCCAAAAAAACAAAAACTAAACTAATACGACGCGAAAAACG	I	C	Grn	GCAACCGGGCGGCTCCAGACGTCCAGGAGGGCAGAGGCTGGGCTGGTGCGGCGCGGGGGG[CG]CGGGCGCGGGCTCTGCGCCTTTAAGGCCCGCGTCGGCAGAGCGAGCGCAGGGGCCGGGCG	37	20	59827195	CGCCCCCCGCGCCGCACCAGCCCAGCCTCTGCCCTCCTGGACGTCTGGAG	20	59260590	R								20:59260373-59262893				160913
cg08293324	4.02491e-05	0.000271682	0.216685	0.486076	0.269391	0.000225888	0.000670886	0.128325	0.340336	0.21201	0.00421561	0.00784987	0.114069	0.284469	0.1704	THBS1	NM_003246	TSS1500	chr15:39872527-39873567	N_Shore	cg08293324	cg08293324	54682499	ACTAAAATCCTTATTTAATCAAACTTCTACCTATACCCTAACCTCRAAAC			II			CCCCTGCCCGTGCTGAGATCCTTATTTGGTCAAGCTTCTACCTATGCCCTGGCCTCGGAG[CG]AGCCCGATAGCGCTGGATCACAGCAGAGGGAGCGAGGCGGCTGACGTCCCATCCCGAAGA	37	15	39872037	CGCTCCGAGGCCAGGGCATAGGTAGAAGCTTGACCAAATAAGGATCTCAG	15	37659329	R								15:37659329-37659479	15:39871281-39873707	Unclassified		160980
cg08476485	0.000158166	0.000606135	-0.206775	0.239916	0.446691	0.0274569	0.0409784	-0.109399	0.367304	0.476703	4.29133e-05	0.000183385	-0.158686	0.323396	0.482082	SEMA5B	NM_001031702	5'UTR			cg08476485	cg08476485	66810458	CTATCCAAAAATTTCTTAAACAAAAACTAAAAACAAAAACTCAATACCTC			II			AGTGGTAGGGACTGTCCAGAAGTTTCTTGGGCAGGAGCTGGGGGCAGGAGCTCAGTGCCT[CG]GATTATACAAGGAAGTCCCCAGCTCTCTTTGTGGCTAACATGATTGCCTCCCTGAAATTC	37	3	122684038	TGTCCAGAAGTTTCTTGGGCAGGAGCTGGGGGCAGGAGCTCAGTGCCTCG	3	124166728	R							TRUE					164158
cg08600378	0.000336477	0.00104098	0.182155	0.388057	0.205902	0.00114424	0.00263442	0.125077	0.412395	0.287317	0.00152978	0.00350846	0.150087	0.427237	0.27715	PRHOXNB	NM_001105577	TSS200			cg08600378	cg08600378	27601382	RATTATATCTACTAAACACAAAAACTTACTATTTACRCAACACCACCTTC			II			TCGGCTCACTCGGTTATATCTGCTGAACACAAGAGCTTGCTGTTTACGCAACACCACCTT[CG]CGTGTTTTAAATGCCTTTGGGAGAAGCAGATCCAGAATACTTGTGTAATGAACAAGCACA	37	13	28562900	GTTATATCTGCTGAACACAAGAGCTTGCTGTTTACGCAACACCACCTTCG	13	27460900	R												166330
cg08669168	0.0272684	0.0319476	-0.195548	0.592188	0.787736	0.0320855	0.0472922	-0.133268	0.573503	0.706771	0.0946918	0.127255	-0.108907	0.654227	0.763134	SCFD2	NM_152540	Body			cg08669168	cg08669168	33740361	CAACCCTACAACTTACTAATTCAACCRCTTTAAACAAATTATTTCACCTC			II			AGCCTTAGAATCTATGAAGCAGGCAGAAGCCCCATTTCACACAGAGACACAGAGGCTTAA[CG]AGGTGAAATAATTTGTCCAAAGCGGCTGAACTAGTAAGCTGTAGGGTTGAGGTTGAAATC	37	4	53757661	CGAGGTGAAATAATTTGTCCAAAGCGGCTGAACTAGTAAGCTGTAGGGTT	4	53452418	F	rs60716049	rs62336823					TRUE					167564
cg08900396	0.00927346	0.0129306	0.17402	0.641162	0.467142	0.849898	0.876458	0.0295289	0.561163	0.531634	0.18752	0.230615	0.0469214	0.451941	0.40502	RPH3AL	NM_006987	Body	chr17:152117-152438	N_Shelf	cg08900396	cg08900396	20786420	ATCTATTATTTACCACAACAAAAAACAAAAAACTACACAAAATTACCACA	59769382	ATCTATTATTTACCACAACAAAAAACGAAAAACTACACAAAATTACCGCG	I	C	Grn	GCAAATGTCATTATCTGTTATTTACCACAACAGAGGACGAGAGGCTGCACAAAATTACCG[CG]CTTGGCAACGGCCGCTGAGTGGATTTGCCAACGATGCTTCTTCCTGCTGCCAGAGGCTAC	37	17	149582	CGCGGTAATTTTGTGCAGCCTCTCGTCCTCTGTTGTGGTAAATAACAGAT	17	149582	R								17:149438-149583				171780
cg09052083	0.00133161	0.00295141	-0.202228	0.126935	0.329163	0.517655	0.575819	-0.0424888	0.273359	0.315848	0.560482	0.606425	-0.0025106	0.0650164	0.067527	XKR6	NM_173683	Body	chr8:10873324-10874174	Island	cg09052083	cg09052083	52774450	ATACCAAAAAAACTACACCCCCACRATAAAATACRAAAAAACCACAAAAC			II			TGCCCCCTTCCACTGCGCCCCCACAAGCCCCGAGCTCGCCAGTCCTTCCCCGCGGCGCTC[CG]CTCTGTGGCCCCCTCGCATCCCACCGTGGGGGTGCAGCTCCCCTGGCACAGCCCGACGGT	37	8	10873619	TGCCAGGGGAGCTGCACCCCCACGGTGGGATGCGAGGGGGCCACAGAGCG	8	10911029	F						DMR		8:10910369-10911697			TRUE	174287
cg09120722	0.0137775	0.0177523	0.221377	0.709067	0.48769	0.500711	0.560118	0.0781319	0.663204	0.585072	0.351311	0.40599	0.0153285	0.592948	0.57762	SORBS2;SORBS2;SORBS2;SORBS2;SORBS2;SORBS2;SORBS2;SORBS2	NM_001145670;NM_001145673;NM_001145671;NM_001145675;NM_003603;NM_021069;NM_001145672;NM_001145674	Body;Body;Body;Body;Body;Body;Body;Body	chr4:186544754-186545503	S_Shelf	cg09120722	cg09120722	72799302	ACCTAAAAAACCACATTCTACATAATATCAACTAAACATAATAAAAAAAC			II			CCTCCCTTCCTCCCGCTCATCCTGGCACCCACTGATCTTTCCACACGGCCTCCACAGTTT[CG]CCTTTTCACCATGCCCAGTTGATATCATGCAGAATGTGGCCTCTCAGGTTGGCTTCCTGC	37	4	186549051	CGCCTTTTCACCATGCCCAGTTGATATCATGCAGAATGTGGCCTCTCAGG	4	186786045	F	rs62334753	rs62334752										175360
cg09196346	0.00115244	0.00262279	0.251038	0.458795	0.207757	0.0142293	0.0229679	0.143282	0.331201	0.187919	0.059161	0.0828813	0.114686	0.36732	0.252634				chr13:23500589-23501398	N_Shore	cg09196346	cg09196346	39632364	AAAACRAATATATCTCCATACRATAAAATACRCTAAAAAAAACATATCCC			II			GATCCCAGAAAGAAACGGATGTATCTCCATGCGGTGAGGTACGCTGGGAAGGGCATGTCC[CG]CGGAAAGAGCAGGGTGGACGATGGACCGTCTGGAAAACAGGCTGCCAGGGGACAGAATCA	37	13	23499332	AAACGGATGTATCTCCATGCGGTGAGGTACGCTGGGAAGGGCATGTCCCG	13	22397332	R								13:22397313-22397361				176757
cg09295021	0.007328	0.0108011	-0.170779	0.720133	0.890912	0.000482836	0.00124705	-0.106266	0.781458	0.887724	0.102012	0.136169	-0.136529	0.768847	0.905376				chr7:148395430-148397002	N_Shelf	cg09295021	cg09295021	73609352	CACATTCTTTAATTCATACAAACCTAAAAACAAACTCAAAATCCTAACCC			II			TGACCCAAAAGAGGCAAACGATTTCTCTACGATGGTGACAGCTCTGGGATACAAGGTGAA[CG]GGCCAGGATTTTGAGTCTGTTTCCAGGTCTGTATGAATTAAAGAATGTGTTATGAATGGC	37	7	148393388	CGGGCCAGGATTTTGAGTCTGTTTCCAGGTCTGTATGAATTAAAGAATGT	7	148024321	F		rs6464922							7:148393357-148393475	Unclassified_Cell_type_specific		178487
cg09360770	0.00927346	0.0129306	-0.182619	0.171522	0.354142	0.637698	0.684978	-0.0245443	0.439659	0.464204	0.157716	0.200178	-0.0059732	0.0261295	0.0321027	FOXC2	NM_005251	TSS1500	chr16:86599355-86602649	Island	cg09360770	cg09360770	37796470	CTTTAAACCAATCACCCAACAACTAAAAAAAATCAACACCAATCAAAACA	17610490	CTTTAAACCAATCACCCGACAACTAAAAAAAATCGACGCCAATCGAAACG	I	A	Red	CGGAGTCGCCGCGGAGGCCGGGGCGGCGGGGTCTTAGAGCCGACGGATTCCTGCGCTCCT[CG]CCCCGATTGGCGCCGACTCCTCTCAGCTGCCGGGTGATTGGCTCAAAGTTCCGGGAGGGG	37	16	86600326	CGCCCCGATTGGCGCCGACTCCTCTCAGCTGCCGGGTGATTGGCTCAAAG	16	85157827	F						DMR		16:85157776-85160252	16:86599354-86601143	Unclassified_Cell_type_specific		179653
cg09426834	0.000241977	0.000816672	-0.23474	0.215122	0.449862	0.0512125	0.071577	-0.121401	0.16882	0.290221	0.776011	0.800261	-0.00246935	0.0488855	0.0513548	SNTG2;SNTG2	NM_018968;NM_018968	1stExon;5'UTR	chr2:945686-946774	Island	cg09426834	cg09426834	11642453	TAACAAAACCCTAAAAAACTCAAACAAAATCCTAACATTAAACTCAACCA	74606445	TAACGAAACCCTAAAAAACTCGAACGAAATCCTAACGTTAAACTCGACCG	I	A	Red	GGACGCGGCGCCTGGCGGGGCCCTGGGAGGCTCGGACGGGGTCCTGGCGTTGAGCTCGGC[CG]GCCCGGAGCGCGGACCCAGCCGCAGGGGCGGCGATGGGCACCGAGGGACCCCCGCCCCCG	37	2	946648	TGGCGGGGCCCTGGGAGGCTCGGACGGGGTCCTGGCGTTGAGCTCGGCCG	2	936648	R						DMR		2:935687-937262	2:946075-947202	Unclassified_Cell_type_specific	TRUE	180803
cg09474331	0.0190379	0.0234131	-0.192448	0.169672	0.36212	0.891478	0.914573	-0.0169802	0.394264	0.411245	0.697147	0.732932	0.00062172	0.0216368	0.0210151	TTYH1;TTYH1	NM_001005367;NM_020659	1stExon;1stExon	chr19:54927902-54928225	N_Shore	cg09474331	cg09474331	61744496	ACCTACTAATATTCCTACTCTTAAAACACAAAAACACTAAACACCAAACA	21789300	ACCTACTAATATTCCTACTCTTAAAACGCGAAAACGCTAAACACCGAACG	I	A	Red	TACCGGCCCTCAGCTTGGGTGCATCTCCTCCACCAGCTGCCCCGCGCCGACTTCCAGCTC[CG]CCCGGTGCCCAGCGTTTTCGCGCCCCAAGAGCAGGAATACCAGCAGGTGGGACCGGGCGC	37	19	54926805	CGCCCGGTGCCCAGCGTTTTCGCGCCCCAAGAGCAGGAATACCAGCAGGT	19	59618617	F								19:59618216-59619131	19:54926260-54926983	Unclassified_Cell_type_specific		181687
cg09583302	0.0332004	0.0372798	0.174079	0.676606	0.502527	0.261741	0.30971	0.102004	0.641104	0.5391	0.0422661	0.0606427	0.123143	0.646905	0.523761	LDHA;LDHA;LDHA;LDHA;LDHA	NM_005566;NM_001165415;NR_028500;NM_001135239;NM_001165416	TSS1500;TSS1500;TSS1500;TSS1500;TSS1500	chr11:18415922-18416680	N_Shore	cg09583302	cg09583302	46605357	ATCATACTTACCTCTAAACCTATATTCTTACTAATTCCATTACCTAACCC			II			TCATAATATACCCCACAGTGGGGAAGTATTGGTACAAATTAAAGAAGAGATGGAGGAGGG[CG]GGCTAGGCAATGGAATCAGCAAGAATACAGGCCCAGAGGTAAGTATGATAAGAAAACAAA	37	11	18414888	TCATACTTACCTCTGGGCCTGTATTCTTGCTGATTCCATTGCCTAGCCCG	11	18371464	F		rs7129689										183601
cg09721595	0.000132872	0.000544316	0.201254	0.734965	0.533711	0.0775893	0.101516	0.077407	0.471264	0.393857	0.635357	0.677562	0.0186043	0.652588	0.633984	THRSP	NM_003251	TSS1500			cg09721595	cg09721595	41674387	TTAAACTTTATAATTTACAAAACATTTTTTTTCCTCTTTTAATCCCAACC			II			ACATCTGAGGATTGGGCTTTGTGGTTTACAAAGCATTTTTTTTCCTCTTTTGATCCCAGC[CG]CTTGTCTGGACTGATACAAAGCATTTTTATTAGTTTGTCTTATTCAATCCTCACACCACC	37	11	77773924	CGGCTGGGATCAAAAGAGGAAAAAAAATGCTTTGTAAACCACAAAGCCCA	11	77451572	R												185855
cg09785377	0.00704944	0.0105742	0.204094	0.786411	0.582317	0.0614179	0.0838672	0.0930059	0.744722	0.651716	0.273268	0.323995	0.0528934	0.704083	0.651189	ANXA2;ANXA2;ANXA2;ANXA2	NM_001136015;NM_001002858;NM_004039;NM_001002857	Body;Body;Body;Body			cg09785377	cg09785377	41742374	ATAATATAACTATTCCACRACAAACTTAACCAATATTAACTCTAATCACC			II			ACCATAATTTTTTTAAAAATTGAGGATGATCACAGCATCCTAGGAGCTTAGAGGTTACCA[CG]GTGACCAGAGCCAACATTGGCCAAGTTTGTCGTGGAACAGCCATACCACCTGTCCTGAAT	37	15	60644157	CGGTGACCAGAGCCAACATTGGCCAAGTTTGTCGTGGAACAGCCATACCA	15	58431449	F		rs11633657					TRUE					186879
cg09885502	0.0332004	0.0372798	-0.201489	0.36099	0.562479	0.0704729	0.0938585	-0.0946993	0.449492	0.544191	0.515175	0.567744	0.066637	0.469338	0.402701	GNAS;GNAS;GNAS;GNAS	NM_001077490;NR_003259;NM_016592;NM_080425	3'UTR;TSS200;3'UTR;Body	chr20:57463652-57467739	Island	cg09885502	cg09885502	37733313	TCACCAAAAATTAAAAAACAAATCTAAAAAACAAAATTAAACACCCACCA	33735343	TCACCGAAAATTAAAAAACAAATCTAAAAAACGAAATTAAACGCCCACCG	I	C	Grn	GGGCTACACCACTCACCGAAAATTGGGAGGCAGGTCTGGGAGGCGGGGTTGAGCGCCCAC[CG]CCTTGGGCGCGCCCGCGCCCCCCGCCATCGCGGCCCCCGCGCCCCCGGCCCACGCCCGCG	37	20	57463991	TCACCGAAAATTGGGAGGCAGGTCTGGGAGGCGGGGTTGAGCGCCCACCG	20	56897386	R					high-CpG:56897306-56897703			20:56896850-56898023	20:57463854-57464547	Promoter_Associated		188727
cg10117077	0.0104056	0.0141764	0.200959	0.621935	0.420976	0.788339	0.825879	0.067432	0.504879	0.437447	0.00644572	0.0113613	0.150344	0.671847	0.521502	DENND2D	NM_024901	Body			cg10117077	cg10117077	38767335	TAATTATATTAAAAACCAAAAAAAACACAAACCAAAACCTAACCAACAAC			II			GGGAGAGGAGTTAGTTGTATTGAAAGCCAGAGAGAGCACAGACCAGAGCCTGACCAGCAG[CG]GGAGAAGGGGCATCAGGTCCTCGTGCTTGTGGGGCTGCAGAGGGAGCACTAGCATGGCAG	37	1	111740345	AGTTGTATTGAAAGCCAGAGAGAGCACAGACCAGAGCCTGACCAGCAGCG	1	111541868	R		rs599134							1:111740182-111740522	Promoter_Associated_Cell_type_specific		192734
cg10259748	0.0421036	0.045889	-0.202808	0.120153	0.322961	0.912387	0.929602	-0.026887	0.262972	0.289859	0.818926	0.835812	0.000465963	0.0378427	0.0373768	C6orf186	NM_001123364	Body	chr6:110678854-110679108	Island	cg10259748	cg10259748	39746437	TCAATTACAAAACAATCAATCTTAAACCTAAAACCAAAAACCCCCTCCCA	38633409	TCAATTACAAAACGATCGATCTTAAACCTAAAACCAAAAACCCCCTCCCG	I	A	Red	CCTCCGGAGGTCCCATCGAGGCGGCCTGCGGGACCTGAGCGCCGGGCTCCGTAGCGCGGT[CG]GGAGGGGGCTTCTGGTCCCAGGCCCAAGACCGACCGCTTTGCAACTGACCTTCCGGCGGG	37	6	110679107	CGGGAGGGGGCTTCTGGTCCCAGGCCCAAGACCGACCGCTTTGCAACTGA	6	110785800	F						DMR	TRUE	6:110785241-110786477	6:110678704-110679590	Unclassified_Cell_type_specific	TRUE	195394
cg10528424	0.00540691	0.00863361	0.197165	0.622528	0.425363	0.17665	0.215905	0.0730552	0.599029	0.525974	0.00071227	0.00182366	0.149847	0.65722	0.507372	SYT8	NM_138567	Body			cg10528424	cg10528424	27765350	TACAAAACCAACATACAATCCACCTCCCTAACTAACCACAAAAAATACCA	41611371	TACAAAACCAACATACGATCCACCTCCCTAACTAACCGCAAAAAATACCG	I	C	Grn	GGGCAGCCCCTGCAGCACTGGGCAGACATGCTGGCCCACGCCCGGCGGCCCATTGCCCAG[CG]GCACCCCCTGCGGCCAGCCAGGGAGGTGGACCGCATGCTGGCCCTGCAGCCCCGCCTTCG	37	11	1858572	CGGCACCCCCTGCGGCCAGCCAGGGAGGTGGACCGCATGCTGGCCCTGCA	11	1815148	F		rs2292474						11:1815028-1815215	11:1858538-1860001	Unclassified_Cell_type_specific		200018
cg10617909	0.0123295	0.0160961	-0.18104	0.192115	0.373154	0.808733	0.841308	-0.0106004	0.412981	0.423582	0.237762	0.286471	-0.00317636	0.0281686	0.031345				chr5:180527368-180528782	Island	cg10617909	cg10617909	23737433	ATAAACAACCCAAACCTACTACAAAACAACAAAAACTTTTACAAACACCA	51655395	ATAAACAACCCGAACCTACTACAAAACAACGAAAACTTTTACGAACGCCG	I	A	Red	GCCCCTGCGCTGCTGCCCGGCGGAGGCGGGGTCCCGGGTGGGTGCTGCGGCGCGGCGTCC[CG]GCGTCCGCAAAAGTCCTCGCTGTCCTGCAGCAGGCTCGGGTTGCTCATGAAGTCGGCGCT	37	5	180527697	CGGCGTCCGCAAAAGTCCTCGCTGTCCTGCAGCAGGCTCGGGTTGCTCAT	5	180460303	F	rs76222029							5:180459991-180460413				201588
cg10659382	0.0234315	0.0279485	-0.191614	0.152578	0.344192	0.90541	0.927265	-0.00365265	0.299981	0.303633	0.911464	0.920764	0.000972103	0.0213932	0.0204211				chr7:155164557-155167854	Island	cg10659382	cg10659382	50748501	CCTACCCTAAAACAACACCTAAACTAAAACTAAATACCAAAAAAACAACA	27801429	CCTACCCTAAAACAACGCCTAAACTAAAACTAAATACCGAAAAAACGACG	I	A	Red	CTTCCTCGTCTCTGCCTCTTTTCCTTTCTTTTCTCCCTCCGCCTCTCTGTCAGCTCTTCC[CG]TCGTTTCCTCGGCACCCAGCTCCAGTCCAGGCGCTGTCCCAGGGTAGGAAGAAGGGCGAT	37	7	155166856	CCTACCCTGGGACAGCGCCTGGACTGGAGCTGGGTGCCGAGGAAACGACG	7	154859617	F						DMR	TRUE	7:154859260-154860192				202299
cg10662047	0.036551	0.0405061	-0.177359	0.552653	0.730011	0.00578898	0.0103574	-0.129787	0.561102	0.69089	0.240373	0.289031	-0.0699778	0.702585	0.772563	GRAMD1B	NM_020716	Body			cg10662047	cg10662047	70701398	TCACAACTACTATCATTTTTAAATAAAACACAAAATCATTCATATACTTC			II			GAGTTTTCAGTTCACAGCTGCTGTCATTTTTAAGTAAGACACAGGGTCATTCATATGCTT[CG]CAAATGCCCTCACAAATAATTGTAAGAATTGGGCCTGCCGAGGAGAGTCTGCTAACTGTG	37	11	123472546	CACAGCTGCTGTCATTTTTAAGTAAGACACAGGGTCATTCATATGCTTCG	11	122977756	R							TRUE					202343
cg10942914	6.45489e-05	0.000365162	0.239131	0.594601	0.35547	0.0350193	0.0512351	0.113054	0.615668	0.502614	0.0156581	0.0246056	0.152119	0.647844	0.495725						cg10942914	cg10942914	13764381	TCCATCCCAATATATCCTAAAAAATTCCCAAATAAACCACAAAAAAAAAC			II			GGTGATGCGCATCCATCCCAGTGTGTCCTGGAAAGTTCCCAGATAGGCCACAGGAGGGAA[CG]GTTTGGGGAAACCCTTGCTGGGCCCCGCCACAGCCTGGCAGGTGGTGAAGTGGCCAGCCA	37	5	134356114	CCATCCCAGTGTGTCCTGGAAAGTTCCCAGATAGGCCACAGGAGGGAACG	5	134384013	R							TRUE					206882
cg10983199	0.0115726	0.0154552	-0.177961	0.117017	0.294978	0.919371	0.933515	0.0162363	0.385229	0.368993	0.481976	0.535129	-0.00217604	0.0196195	0.0217956				chr1:241587601-241587883	N_Shore	cg10983199	cg10983199	46786428	AAAACAACAATAACAACAATAAAAACCCTATACCACACATCCCCTATACA	67620369	AAAACAACAATAACGACAATAAAAACCCTATACCACGCGTCCCCTATACG	I	C	Grn	GGAGCCGCTGTGGGAGCAGCAGTGGCGGCAGTGGGAGCCCTGTGCCACGCGTCCCCTGTG[CG]CCGTGTCCCCAAGGCAGCTGACTACACCTCCCCCACCCTCCTGCAGCAGGGTGGATCCCA	37	1	241587234	GGAGCAGCAGTGGCGGCAGTGGGAGCCCTGTGCCACGCGTCCCCTGTGCG	1	239653857	R						DMR	TRUE	1:239653745-239654464				207600
cg10989317	0.0098253	0.0134786	-0.174369	0.484707	0.659076	0.00394243	0.00741077	-0.129945	0.508235	0.63818	0.527924	0.578574	-0.0667284	0.504928	0.571657	UBTD1	NM_024954	Body			cg10989317	cg10989317	24719408	CTAAAATACAACAACTATACATCTCCCTAATCTACCCAACTATTCTTATC			II			CATTATTTTTTCTAAAGTGCAGCAGCTGTGCATCTCCCTGGTCTGCCCAGCTGTTCTTGT[CG]TTGACTGGAGAGTTTATGTCACTTGTGACAATAAATAGGAAATGAGAATGAGAGGGTTGC	37	10	99278449	CGACAAGAACAGCTGGGCAGACCAGGGAGATGCACAGCTGCTGCACTTTA	10	99268439	R							TRUE					207724
cg11051055	0.00369962	0.00635136	-0.192917	0.137775	0.330692	0.564246	0.617241	-0.0382421	0.266524	0.304766	0.00240624	0.0049457	-0.00822261	0.0380795	0.0463022	XKR6	NM_173683	1stExon	chr8:11057684-11058479	Island	cg11051055	cg11051055	22650409	CCCATCTACAACAAATAAATAACCAACTACCAAATCCACACAAAAAAACA	68766319	CCCATCTACAACAAATAAATAACCGACTACCAAATCCACACGAAAAAACG	I	A	Red	CTCCACACCTGCCCCATCTGCAGCAGGTGGATGACCGACTGCCAGATCCACACGGAGAGG[CG]ACACAGGCGCTGCGCCCCCGGCGTGGGGGAGACCCTCACGCCTGGGCCACCGCGGGCCGC	37	8	11058145	CGCCTCTCCGTGTGGATCTGGCAGTCGGTCATCCACCTGCTGCAGATGGG	8	11095555	R						DMR		8:11094978-11096688			TRUE	208707
cg11164659	0.000222512	0.000764	0.178209	0.726675	0.548466	0.0805951	0.104986	0.0999173	0.697496	0.597579	0.00119146	0.0027754	0.129698	0.605034	0.475336	RHPN1	NM_052924	Body	chr8:144455507-144455910	S_Shore	cg11164659	cg11164659	27622355	CATAAACAAAATACACTCCTCTCAATAACTAACRAAACRCAACCTAATAC			II			ATCCCGTTACCCATGGGCAGGATGCACTCCTCTCAGTGGCTGGCGAGGCGCAGCCTGGTG[CG]GGCGCCACGGGGTCGGGCTGTGATCGCCTGTGGCCTCCCTGCAGGGCTGTGACTCCCTGA	37	8	144457677	ATGGGCAGGATGCACTCCTCTCAGTGGCTGGCGAGGCGCAGCCTGGTGCG	8	144528820	R								8:144528803-144528896				210559
cg11198128	0.0211374	0.0256761	-0.177211	0.147395	0.324606	0.517655	0.575819	0.014448	0.331781	0.317333	0.453906	0.508717	0.0011007	0.00817364	0.00707294	SNX32	NM_152760	TSS200	chr11:65601069-65601551	Island	cg11198128	cg11198128	31762505	AAAACCTAAAACAAAAACAACAAACAATACAACCAATAACATCACACACA	37765317	AAAACCTAAAACAAAAACGACAAACAATACAACCAATAACGTCACGCGCG	I	A	Red	CCCTTAAAAGCTGGGGCCTGGGACAGGAACGACAGACAATGCAGCCAATGGCGTCACGCG[CG]GTGCCCCGCTACCCAATCGAAAGGCGTGGCTGAGGGAAACGCGGTGGGAACCGCCCCCGA	37	11	65601332	CGCGCGTGACGCCATTGGCTGCATTGTCTGTCGTTCCTGTCCCAGGCCCC	11	65357908	R						DMR		11:65357646-65358094	11:65600508-65601777	Promoter_Associated	TRUE	211102
cg11438287	0.000737952	0.0018813	0.235949	0.666559	0.43061	0.265501	0.313534	0.0547591	0.479123	0.424364	0.461835	0.515658	0.0576425	0.599295	0.541652	COL4A2	NM_001846	Body	chr13:110965774-110966223	S_Shelf	cg11438287	cg11438287	53729382	ATTTCCTATACRTCTAAAATAATTTTAAAAAAATCTCTTTTACCCATAAC			II			CTTTATGTTTGGCTGTTGGAAAATTCTGCTAGTCCTAATTTAGAGAAAGACTTACTGAAA[CG]CTATGGGCAAAAGAGACCTTCCCAAAATTATCTTAGACGTACAGGAAACCCAGTGGGCAC	37	13	110970196	CGCTATGGGCAAAAGAGACCTTCCCAAAATTATCTTAGACGTACAGGAAA	13	109768197	F		rs9515189										215200
cg11440486	0.0021741	0.00416586	0.178747	0.672066	0.493319	0.000186563	0.00057419	0.162671	0.592457	0.429786	8.81276e-05	0.000323135	0.11546	0.586444	0.470984	MYCBPAP	NM_032133	TSS1500	chr17:48585385-48586167	N_Shore	cg11440486	cg11440486	18630315	CTCATACATTCTAAAAACCAATTTAACAATAAACAACTACACAAAAAACC			II			CAGCTCCTGCTCTCATACATTCTGAGAGCCAGTTTGACAATAGGCAACTACACAAAAAAC[CG]AAATAATCCCAGAATGCCTCAGGGCTCCAGGGGAAGGCGAAAAAAGCGGGTGCGTTTATA	37	17	48585216	CGGTTTTTTGTGTAGTTGCCTATTGTCAAACTGGCTCTCAGAATGTATGA	17	45940215	R									17:48585034-48586455	Promoter_Associated_Cell_type_specific	TRUE	215233
cg11724461	0.000501698	0.00138609	-0.180268	0.683096	0.863364	0.0077522	0.0135038	-0.0962095	0.775535	0.871745	0.000647311	0.00167175	-0.127798	0.761075	0.888874	ITSN2;ITSN2;ITSN2	NM_147152;NM_019595;NM_006277	5'UTR;5'UTR;5'UTR			cg11724461	cg11724461	72615431	CACTTAACACAAAATACAATAACATACAAACTTTAATCAATCCRAAATTC			II			TATTCTGTGAATACAAAAGAATGCCAAATAGAGAGCAACGTGAAGAAGAAGACGCGAGAA[CG]AACCCCGGACTGACCAAAGCCTGCATGCCACTGCATCCTGTGCCAAGTGCTTACCTCCTG	37	2	24553192	CGAACCCCGGACTGACCAAAGCCTGCATGCCACTGCATCCTGTGCCAAGT	2	24406696	F	rs75978024	rs61260222										219734
cg11843238	0.0401797	0.044116	-0.172503	0.263457	0.435959	0.173847	0.212918	0.0648914	0.418836	0.353945	0.162582	0.20504	0.0120791	0.0887277	0.0766486	PDLIM4;PDLIM4	NM_001131027;NM_003687	TSS200;TSS200	chr5:131593039-131593813	Island	cg11843238	cg11843238	37678460	ATCAAAACCATCCAAACACAAAAATCTCTAAAAACTAAATAAAAATACCA	11727415	GTCGAAACCGTCCGAACGCGAAAATCTCTAAAAACTAAATAAAAATACCG	I	A	Red	AGGATCCAGGCCGTCGGGGCCGTCCGAACGCGGGGATCTCTGAGAGCTGAGTGGGGGTGC[CG]GGTTGCCGGCAGCCGGGGCTGAGGGCGGGTCCTCAGAGCCCCCCGAAGTGGGAGGGTCGG	37	5	131593191	CGGCACCCCCACTCAGCTCTCAGAGATCCCCGCGTTCGGACGGCCCCGAC	5	131621090	R					high-CpG:131621081-131621290			5:131620939-131621630			TRUE	221932
cg11881038	0.000795893	0.00198639	0.177822	0.759092	0.581271	0.0602067	0.082593	0.0855043	0.697336	0.611832	0.786053	0.807813	0.0272929	0.789591	0.762298	OPRM1;OPRM1;OPRM1;OPRM1;OPRM1;OPRM1;OPRM1;OPRM1;OPRM1;OPRM1;OPRM1;OPRM1;OPRM1;OPRM1	NM_001145283;NM_001008503;NM_001145281;NM_001145287;NM_001145282;NM_000914;NM_001145287;NM_001145286;NM_001145284;NM_001008504;NM_001145285;NM_001145280;NM_001145279;NM_001008505	Body;Body;Body;1stExon;Body;Body;5'UTR;Body;Body;Body;Body;5'UTR;Body;Body			cg11881038	cg11881038	24635354	CRAATTAAATCCATTTTCAAACAAACTCCTCCAACAACTACATACCATAC			II			TCCACATCCTCCGGATTAGGTCCATTTTCAGACAAGCTCCTCCAGCAACTACATACCATG[CG]TCTTCTCAGGTGTGGGTCCTGCAGGAAAACTAATACACTCTTTGTCCATAAGTCTCAAAA	37	6	154408701	CGCATGGTATGTAGTTGCTGGAGGAGCTTGTCTGAAAATGGACCTAATCC	6	154450394	R												222658
cg12356890	0.0356448	0.0396499	-0.22797	0.114088	0.342058	0.369275	0.42675	0.0314479	0.385329	0.353881	0.628375	0.671321	0.000744474	0.0180805	0.017336	CUGBP2;CUGBP2	NM_001025077;NM_006561	Body;TSS200	chr10:11059442-11060524	Island	cg12356890	cg12356890	25622344	AAAACCCAAAAAACCCTAAAAAATCTAACCATACCCAAACAATAAACACA	47631451	AAAACCCAAAAAACCCTAAAAAATCTAACCGTACCCGAACGATAAACGCG	I	A	Red	GGTTTGCCTTCGGGGGCCCAGGGGACCCTGAGAAGTCTGGCCGTGCCCGGGCGGTGAGCG[CG]GAGGCGGCCCGCCCTGTGTCCCCGCGGGGCGGAGCCGGGTTCGGGGCCGCGCTCTGGGCC	37	10	11059727	CGCGCTCACCGCCCGGGCACGGCCAGACTTCTCAGGGTCCCCTGGGCCCC	10	11099733	R								10:11099449-11100763	10:11059272-11060871	Unclassified_Cell_type_specific	TRUE	230320
cg12744694	0.00777728	0.0112129	-0.177185	0.555612	0.732798	0.216193	0.259432	-0.0723375	0.665157	0.737494	0.112712	0.147469	-0.0924501	0.73607	0.82852	MMP16;MMP16	NM_005941;NM_022564	Body;Body			cg12744694	cg12744694	18774412	AAATCTAATTAAACCCCTTAAATAAATAAAAATACTCATATATTTCAAAC			II			GTCAAACTTCAGAGTCTGATTAAGCCCCTTGAGTGAATAAAGATACTCATATATTTCAAA[CG]TAACACAAATGCATGCACTATCAATTTCATGAACATATCATAGCCCTAAAGTTAGGCACA	37	8	89300240	AGTCTGATTAAGCCCCTTGAGTGAATAAAGATACTCATATATTTCAAACG	8	89369356	R							TRUE					236613
cg12928379	0.0301114	0.0345293	-0.20577	0.220368	0.426137	0.0160661	0.0255167	-0.106484	0.171972	0.278456	0.302933	0.354917	-0.00270391	0.0184486	0.0211525	DRD4	NM_000797	TSS200	chr11:636906-640628	Island	cg12928379	cg12928379	45797366	ACACAAAATTCCAAAATAAACAAATACTAAACTCACAATAAAACACCACA	37685322	ACGCAAAATTCCAAAATAAACAAATACTAAACTCACGATAAAACGCCGCG	I	A	Red	CCGTCTCTCCCTGCGCAAAATTCCAAGATGAGCAAATACTGGGCTCACGGTGGAGCGCCG[CG]GGGGCCCCCCTGAGCCGGGGCGGGTCGGGGGCGGGACCAGGGTCCGGCCGGGGCGTGCCC	37	11	637175	GCGCAAAATTCCAAGATGAGCAAATACTGGGCTCACGGTGGAGCGCCGCG	11	627175	R							TRUE	11:626436-627821	11:636735-638506	Unclassified_Cell_type_specific		239369
cg13033971	0.000262992	0.000872721	0.239264	0.862238	0.622974	0.335124	0.390321	0.0659229	0.771589	0.705666	0.389733	0.44434	0.0722329	0.8076	0.735367				chr13:46287282-46288214	S_Shelf	cg13033971	cg13033971	63604401	AAAATTTCATTCTTCAAAAAAAATATCCTTTAAACATCTAAATTCCTTTC			II			TGGAACAGAATGAAATTTCATTCTTCAAGGAGAGTATCCTTTAAGCATCTAGGTTCCTTT[CG]CAGCTTTTTCTTTGTCTGCCTCCTGGTCTAACCTTAAGTCCTTCTCTAGGAACCAAAGTT	37	13	46291973	AAATTTCATTCTTCAAGGAGAGTATCCTTTAAGCATCTAGGTTCCTTTCG	13	45189974	R												240946
cg13548081	0.0150696	0.0192917	-0.171322	0.71745	0.888772	0.0398479	0.0571731	-0.068894	0.825192	0.894086	0.00527718	0.00961548	-0.0606105	0.8426	0.90321	RPF1	NM_025065	TSS1500	chr1:84944932-84945350	N_Shore	cg13548081	cg13548081	18713477	TACTCTAAAAATCCTATTTAAAATTACAACRTACTTTAAAAATCCAAAAC			II			TCAATGAAGCCTACTCTGAGAATCCTATTTAAAATTGCAACGTACTTTGGGAGTCCAGGG[CG]GACAGATCACCTGAAATCAAGAGTACAAGACCAGCCTGGCCAACATGGTGAAACTCCATC	37	1	84944363	CGCCCTGGACTCCCAAAGTACGTTGCAATTTTAAATAGGATTCTCAGAGT	1	84716951	R		rs11163975										250032
cg13649600	0.00540691	0.00863361	-0.17095	0.50847	0.67942	0.011385	0.0188902	-0.0951184	0.641073	0.736192	0.181035	0.224031	-0.127798	0.652248	0.780046	ATP6V1B1	NM_001692	Body			cg13649600	cg13649600	19649412	AAATAAAACTCTTCTACTACCTCCCTAACACTAAAACCAAATCCCAAAAC			II			GGACCGGGTCAAGGTAAGACTCTTCTGCTGCCTCCCTGGCACTAAGGCCAAATCCCAGGG[CG]CCTCTCCCCTGCCCTGCAGGATTTCTTCTAAATTACCCTTTCCCTCCATGGCCCCCAGGG	37	2	71170891	CGCCCTGGGATTTGGCCTTAGTGCCAGGGAGGCAGCAGAAGAGTCTTACC	2	71024399	R							TRUE					252187
cg13755070	0.0130361	0.0168335	-0.191646	0.138354	0.33	0.322051	0.376572	-0.0513886	0.393347	0.444736	0.545169	0.595276	-0.00339508	0.0626023	0.0659974	FLI1;FLI1	NM_002017;NM_001167681	TSS200;5'UTR	chr11:128562671-128565011	Island	cg13755070	cg13755070	45729504	AAAAACAAATATCCTATATACRCAACRCATAAATATATCTAAACATCTCC			II			TCTTATCTCCCAGGAGCAAGTATCCTGTGTGCGCAGCGCATGAATGTGTCTGGGCATCTC[CG]CGTATATTTATATAGTGTGTGATGCGAAAAGCAGGACCAGCAGGGGAGGAAGAGGGGGTG	37	11	128563714	GGAGCAAGTATCCTGTGTGCGCAGCGCATGAATGTGTCTGGGCATCTCCG	11	128068924	R				TRUE		DMR	TRUE	11:128067882-128069119			TRUE	254374
cg13794530	0.0200642	0.0245229	-0.175165	0.20628	0.381444	0.588273	0.63882	0.00434173	0.245947	0.241605	0.640027	0.681319	-0.00365568	0.0459036	0.0495593	VIPR2;VIPR2	NM_003382;NM_003382	1stExon;5'UTR	chr7:158936507-158938492	Island	cg13794530	cg13794530	46765311	CATACTAAAAACAACAAAACCACAAAAACCTAAAACAAAAACAACAAACA	36659488	CATACTAAAAACGACGAAACCGCGAAAACCTAAAACGAAAACGACGAACG	I	C	Grn	CAGCAGCGCGGGAGGCAGCAGCGTCCGCATCCCGAGCTCAGCGTGCCGGGGGCCGCCCAG[CG]CCCGCCGCCTCCGTCCTAGGTCCCCGCGGTTCCGCCGCCTCCAGCATGGGCCGGGAGCGA	37	7	158937494	CGCCCGCCGCCTCCGTCCTAGGTCCCCGCGGTTCCGCCGCCTCCAGCATG	7	158630255	F								7:158629771-158631253	7:158937015-158938442	Unclassified_Cell_type_specific		255145
cg13821051	0.00927346	0.0129306	-0.182647	0.537198	0.719845	0.0135481	0.0221087	-0.163629	0.507818	0.671447	0.0135448	0.0219227	-0.167196	0.529641	0.696837						cg13821051	cg13821051	40694387	AAAAACATTTTACAAAATCCAATATCCTCCTATAATTAAAAACTATCAAC			II			CAATTCAGGAAAAGAGCATTTTACAAGATCCAATATCCTCCTATGATTAAAAGCTATCAG[CG]ATGTAAGTAATTAAAAGAAATTTCCTCAAAAAAAGACATCTACAAAAAACTCACAGCTAT	37	2	101124858	CGCTGATAGCTTTTAATCATAGGAGGATATTGGATCTTGTAAAATGCTCT	2	100491290	R												255699
cg13972557	0.0190379	0.0234131	0.185473	0.616783	0.43131	0.0122716	0.0201363	0.153257	0.596001	0.442744	0.0215018	0.0330027	0.112916	0.526381	0.413465						cg13972557	cg13972557	21765404	TATTCTACATAATAAACTAAACACAATCCCTAATTCATACTTAATTTAAC			II			CAAGCCTAATTGTATGATTTGAAAAGGTAATGATAATCATGAGAAAGAATTAATAATAAT[CG]TTAAATTAAGTATGAACCAGGGACTGTGCTTAGTCCACTATGCAGAATATTTTACTTAAT	37	5	116075820	CGTTAAATTAAGTATGAACCAGGGACTGTGCTTAGTCCACTATGCAGAAT	5	116103719	F	rs2909815	rs344768					TRUE					258727
cg14021373	0.000145013	0.000566694	-0.203919	0.592473	0.796392	0.182355	0.222421	-0.0708892	0.734767	0.805656	0.781027	0.804038	-0.0172017	0.76672	0.783922	DAB2IP	NM_032552	TSS1500			cg14021373	cg14021373	42716402	AAAAATACATCTCAATCAATCTACATTCAATCTACATCTCCTAAACRAAC			II			CTCAGGTGATCCGCACGCCTCAGCCTCCCAAAGTGCTGGGATTACAGGTGTGAGCCACCA[CG]CCCGCCTAGGAGATGCAGATTGAATGCAGATTGATTGAGATGCATCTTTGTCCTCCCCAC	37	9	124328012	CGCCCGCCTAGGAGATGCAGATTGAATGCAGATTGATTGAGATGCATCTT	9	123367833	F	rs7042542	rs7026139										259851
cg14245898	0.0057509	0.00897562	-0.228075	0.510733	0.738808	0.039006	0.0561006	-0.0837575	0.634119	0.717877	0.068518	0.0939947	-0.198137	0.563109	0.761247				chr19:15252042-15252361	N_Shelf	cg14245898	cg14245898	56606470	TTAAAACACAACTACTCACAAACTACAATCAAAAAATTAACCAAAACTAC			II			AGGAATCTTAGTTGGGGCACAGCTACTCACAGGCTGCAATCAAAAGGTTGGCCAGAGCTG[CG]GTCTTATCTGAAGGCACAAGTGAGTAAGGACCCTTTTTCTAGTTTATTTATGTGGTTTTA	37	19	15248535	CGCAGCTCTGGCCAACCTTTTGATTGCAGCCTGTGAGTAGCTGTGCCCCA	19	15109535	R												264602
cg14294953	0.00249013	0.00471062	-0.191043	0.537159	0.728202	0.0522713	0.0727146	-0.12857	0.644443	0.773013	1.60624e-05	8.5188e-05	-0.16424	0.484857	0.649097						cg14294953	cg14294953	42717353	AATACAAATATCAACTCCATACCTAACTTATTTATTACRAAATTCCCTAC			II			CCTCCCATCCAGTTATTCAATGAATATGAGCTCCTTGCATGTGCAAAGCACTAGTCTAGG[CG]CAGGGAATCCCGCAACAAACAAGTCAGGCATGGAGCTGACATTTGTATCATGTTCCAGAG	37	9	91361323	ATACAAATGTCAGCTCCATGCCTGACTTGTTTGTTGCGGGATTCCCTGCG	9	90551143	F		rs4877074					TRUE				TRUE	265634
cg14497649	0.00825057	0.0116687	-0.202968	0.649962	0.85293	0.0245143	0.0369582	-0.161562	0.63677	0.798332	0.523657	0.574958	-0.0695059	0.663812	0.733318	PIGG;PIGG	NM_017733;NM_001127178	Body;Body	chr4:529166-529556	N_Shore	cg14497649	cg14497649	38770382	TAAAAATATAAATAAAAAACTACACTACACCCTTAATCTAAAATCCCCCC			II			GCCTGAGGTCTCCTCTCCAACACCCACCCGTCTCCTGGCAGCTTCGTGCAGAAGTTCCAC[CG]GGGGGACCCCAGATCAAGGGTGCAGTGCAGCCCCTCATCCACATCCCCATCTCCTGGCAG	37	4	528497	CGGGGGGACCCCAGATCAAGGGTGCAGTGCAGCCCCTCATCCACATCCCC	4	518497	F		rs59564702										269603
cg14859874	0.00369962	0.00635136	-0.219613	0.246396	0.466009	0.0491487	0.0691809	-0.14139	0.264068	0.405459	0.558284	0.606253	-0.063462	0.335336	0.398798	UBAP2L	NM_014847	Body			cg14859874	cg14859874	14694304	TAAACAAAAATAAACCATCTCCTATAACCTAAATAAAACACAAAAACCAC			II			AGAGTTGGGGTATGAGAGCTTTTATCTTACGGAGAAGCTGAAGTTGTATACTGAAAATGA[CG]TGGTTTTTGTGTTCCACCTAGGCTATAGGAGATGGCCTACTCCTGTCTACCTATCCCTCC	37	1	154238265	CGTGGTTTTTGTGTTCCACCTAGGCTATAGGAGATGGCCTACTCCTGTCT	1	152504889	F	rs75103809	rs2307621							1:154238070-154238414	Gene_Associated_Cell_type_specific		276388
cg14877834	0.0301114	0.0345293	0.196992	0.725624	0.528632	0.0775879	0.101516	0.138917	0.699469	0.560552	0.104085	0.138006	0.114501	0.811785	0.697284						cg14877834	cg14877834	28804443	TCTACTCATCAAATAACACTAATAAAACTATCRATCATACTAAAACCAAC			II			GTCACCTACATTCTGCTCATCAAATAACACTGATGGAGCTATCGGTCATGCTGGAGCCAG[CG]TGGACTCCTGCTGGTTTCCATATCGGCAAAATGTTTTGCAAAAGCTACCCAATGCTTTTG	37	10	34151366	CGCTGGCTCCAGCATGACCGATAGCTCCATCAGTGTTATTTGATGAGCAG	10	34191372	R			TRUE				TRUE					276678
cg15006175	0.0130361	0.0168335	-0.185732	0.311642	0.497374	0.415527	0.476492	-0.0215996	0.670336	0.691936	0.0501199	0.0708838	0.045321	0.327239	0.281918	KIFC2	NM_145754	Body	chr8:145697879-145698784	Island	cg15006175	cg15006175	70635330	TAAAAAACTACCAAAAAACAACATAAAAATACAAAAAATCCCAATAAACA	29610398	TAAAAAACTACCAAAAAACGACGTAAAAATACAAAAAATCCCGATAAACG	I	A	Red	CCCGGCGCCGCAGGGTCCCGCGCTCCTCCGGGACGCCTTCTTCCCTCAGCACCGACACTC[CG]CTCACCGGGACCCCCTGCACCCCTACGCCGTCCCCTGGCAGTCCTCCATGCCCCAGTCCC	37	8	145698660	CGCTCACCGGGACCCCCTGCACCCCTACGCCGTCCCCTGGCAGTCCTCCA	8	145669468	F						DMR		8:145668688-145669560	8:145697559-145699347	Unclassified		278766
cg15176306	0.018057	0.0223922	-0.204131	0.565744	0.769875	0.926362	0.937408	-0.0284256	0.708012	0.736438	0.553895	0.602589	-0.0707012	0.661601	0.732302				chr2:224808923-224810219	S_Shelf	cg15176306	cg15176306	73762431	ACCTTACTTCTATTCTTACCTTTTAAAATTAAAAACAAATTAACCCAAAC			II			AGGTGATCCACCCACTTTGGCCTCCCAAAGTGCTGGGATTATTATAGGCATGAGCCACTG[CG]CCTGGGCTAATCTGCCTTCAATTTTAAAAGGCAAGAATAGAAGCAAGGTGTCAGTCAGGA	37	2	224813276	CGCCTGGGCTAATCTGCCTTCAATTTTAAAAGGCAAGAATAGAAGCAAGG	2	224521520	F		rs11893487										281664
cg15259864	0.00265229	0.00495883	-0.182749	0.0815546	0.264303	0.296918	0.348556	0.0170853	0.233396	0.216311	0.758527	0.787536	0.000604777	0.0184941	0.0178893	PRKCQ	NM_006257	TSS200	chr10:6621907-6622642	Island	cg15259864	cg15259864	67654354	AACTAACAAAACTAACAAAACTAACAAAACTAACAAAACTAACAAACCCA	41695462	AACTAACGAAACTAACGAAACTAACGAAACTAACGAAACTAACGAACCCG	I	A	Red	GGACTGCGCGGGGACTGGCGGGGCTGGCGGGGCTGGCGGGGCTGGCGGGGCTGGCGGGCC[CG]GCGCACTGCGGGTGCGCCTAGAAGGCGGTGCCCGCCAGGGGGCGCTCGCCAGCCTCCCCG	37	10	6622294	CGGGCCCGCCAGCCCCGCCAGCCCCGCCAGCCCCGCCAGCCCCGCCAGTC	10	6662300	R					high-CpG:6662300-6662328			10:6661861-6662648	10:6621894-6622777	Promoter_Associated	TRUE	282875
cg15684724	0.0246559	0.0291166	-0.17175	0.124621	0.296371	0.822402	0.851057	-0.00283854	0.436402	0.439241	0.208	0.2537	-0.00469496	0.0502082	0.0549031				chr8:67873388-67875600	Island	cg15684724	cg15684724	63749346	AACCTAAAAACAACCTAAAATCAAACTAAACTCAAAAAAATAAAACCTCA	30772426	GACCTAAAAACGACCTAAAATCAAACTAAACTCGAAAAAATAAAACCTCG	I	A	Red	CGGCTGCGGTGGGGCCGGGCTGGAGGCCGCGGGTGAGGCCTGTGGTTAACCTCGCGCTGC[CG]AGGTCTTACCTCCTCGAGTCCAGTCTGATTCCAGGCCGCTTCCAGGCCGGTGCCCAGCTG	37	8	67875033	GGCCTGGAAGCGGCCTGGAATCAGACTGGACTCGAGGAGGTAAGACCTCG	8	68037587	F						CDMR		8:68035897-68038145	8:67873776-67875130	Unclassified	TRUE	289536
cg15765638	0.007328	0.0108011	-0.218866	0.445087	0.663952	0.0424669	0.0604925	-0.109038	0.454975	0.564013	0.00631911	0.0112048	-0.165967	0.555863	0.72183				chr7:152600496-152600950	Island	cg15765638	cg15765638	43723466	CCTTTATAAAACAACCTAACTAAAAACTTAACTTTAACTTATCAATTCCC			II			AGGACGGGCGACCTTTGTAAAGCAGCCTGGCTGGGAGCTTGGCTTTGGCTTGTCAATTCC[CG]TGGGCGTGTGCTGTGGCGGCGAAGAACGTGTGGGCATTCTGACCGTGCCATGACCAAAAC	37	7	152600816	CGGGAATTGACAAGCCAAAGCCAAGCTCCCAGCCAGGCTGCTTTACAAAG	7	152231749	R								7:152231430-152231856				290884
cg15800276	0.0441033	0.0478928	-0.193012	0.267361	0.460374	0.996488	0.996488	-0.0253559	0.37734	0.402696	0.430606	0.486274	-0.0523775	0.38861	0.440988						cg15800276	cg15800276	70718397	CCATACRTATAAAAAAAACAACCTACCTCAAACATACAAAACACAAAACC			II			GCTGCCCGCGTCCTGGGCTGTTTACAGCTGAGTTGAGTCACGCTGCCTGCATCCTGCACG[CG]GCCCTGTGCTCTGCATGTTTGAGGTAGGCTGCTTTCTCCACACGCATGGACATCTTTCCT	37	7	154958660	CGGCCCTGTGCTCTGCATGTTTGAGGTAGGCTGCTTTCTCCACACGCATG	7	154589593	F	rs72505528	rs1730190						7:154589473-154589638			TRUE	291389
cg15935096	0.000795893	0.00198639	-0.183246	0.602168	0.785415	0.0691159	0.0924658	-0.0787026	0.673186	0.751888	0.00968576	0.0163447	-0.163296	0.6273	0.790597	C12orf56;C12orf56	NM_001170633;NM_001099676	Body;Body			cg15935096	cg15935096	31617385	ACACTAATATTTTAAAAAATTTATTACCACAACATAATCTAATCCATCAC			II			ACATAGCTTCTACCCTCACGGCACTGGCAGTCTGTTGGAAGAGAAAGACATTGTATCAGT[CG]TGATGGACTAGATTATGCTGTGGTAACAAACCTCCCAAAATACCAGTGCTTTGCTTGAAA	37	12	64667353	CACTGGTATTTTGGGAGGTTTGTTACCACAGCATAATCTAGTCCATCACG	12	62953620	F	rs73327129	rs56011088					TRUE		12:64667101-64668372	Unclassified		293673
cg16002799	6.33885e-06	7.84432e-05	0.170627	0.844912	0.674285	4.26162e-07	4.60255e-06	0.139475	0.874044	0.734569	7.24868e-07	7.68877e-06	0.129496	0.856835	0.72734	TNNI3	NM_000363	TSS1500	chr19:55667532-55668465	S_Shore	cg16002799	cg16002799	33698330	AAATAAACRAAAAATAAATTTCCCAATACTATTAACTAAAAACTAACCCC			II			ACCCAGGAGTCCAGGCCACTCAATAAATGTTGTTGATTAATTTGAGGATGCAGCTGTGCT[CG]GGGCTAGCTCTCAGTCAATAGCACTGGGAAATCCATCCCTCGTCCACTTGGAAACCCAGG	37	19	55669872	CGGGGCTAGCTCTCAGTCAATAGCACTGGGAAATCCATCCCTCGTCCACT	19	60361684	F		rs10422978									TRUE	294794
cg16171687	0.000924336	0.00224104	-0.184254	0.713038	0.897292	0.54654	0.601194	-0.0571335	0.838044	0.895177	0.000135359	0.000470195	-0.093236	0.788308	0.881544	BBX;BBX	NM_001142568;NM_020235	Body;Body			cg16171687	cg16171687	29658311	ATAAATTAACTATACAATAAAAACAAAACAAACATTATTAAAACCAACAC			II			CTCACTAAGTGTATTCCTTGTTTTAGAATTCAGTGAATGAAAGAGAGTTTCTTTCCTTGG[CG]TGCTGGCTTCAACAATGTTTGTCCTGTCCTTACTGCACAGTCAATCTACATGAAAGAAAG	37	3	107516802	TAGATTGACTGTGCAGTAAGGACAGGACAAACATTGTTGAAGCCAGCACG	3	108999492	F	rs7634587	rs72943044					TRUE					297500
cg16270643	0.00164777	0.00342228	-0.257995	0.452141	0.710136	0.000736396	0.0017927	-0.156002	0.47058	0.626582	0.0986306	0.131952	-0.0930021	0.646022	0.739024						cg16270643	cg16270643	44636310	TCCRTCTTAAACTTATAACACTCATATTTAAAATACTTAAAATATTATCC			II			GGGCCCAGCATTCCGTCTTGAGCTTATGACACTCATATTTAGAATACTTGAAATATTGTC[CG]GTGAACAGACTGTAAACAGGAGAGCAGAGGGAAGGAGGGGAAGGGAGGGGGGAATGGGAC	37	1	68038066	CCGTCTTGAGCTTATGACACTCATATTTAGAATACTTGAAATATTGTCCG	1	67810654	R							TRUE					299242
cg16534315	2.01836e-05	0.000166514	-0.170862	0.532317	0.703178	0.00141874	0.00312124	-0.121943	0.59644	0.718384	0.00222985	0.00466385	-0.139155	0.602676	0.741831						cg16534315	cg16534315	44676383	CAATCTCTTCTAAAAACTCCTTATAAATACACCCAAAAATAATATTTTAC			II			GACCCAAATGCCAATCTCTTCTGGAAACTCCTTATAGATACACCCAAAAATAATGTTTTA[CG]TCCTAACTGTGCACCCCTTCTGTCAAGTTGATATATAAAATTAACTACCACAAGGGCTAA	37	5	56268061	AATCTCTTCTGGAAACTCCTTATAGATACACCCAAAAATAATGTTTTACG	5	56303818	R												303963
cg16570885	0.000995362	0.00236498	0.195002	0.801888	0.606887	0.212942	0.256567	0.0700612	0.565532	0.495471	0.140232	0.180298	0.107964	0.791046	0.683082	IGF2BP2;IGF2BP2	NM_001007225;NM_006548	Body;Body			cg16570885	cg16570885	40644306	ATATTAACACTACTACATATCCAACAAAACAATCTCAAAACAAACCTTTC			II			TGTTGGGCACTGTGTTAGCACTGCTGCATATCCAGCAAGACAATCTCAAGGCAGACCTTT[CG]GGAGAGAGAAAAATAAGAGAGGGAGACATAAAACTATCTTATGCCTTAGAACACGTATCT	37	3	185476452	TGTTAGCACTGCTGCATATCCAGCAAGACAATCTCAAGGCAGACCTTTCG	3	186959146	R							TRUE					304636
cg16619425	0.00203001	0.00395353	-0.177222	0.19826	0.375481	0.576201	0.626856	-0.0235352	0.331675	0.355211	0.34459	0.398999	-0.00204575	0.0722495	0.0742953	CDH4	NM_001794	Body	chr20:59826977-59828978	Island	cg16619425	cg16619425	38617443	ACACTTATTTATTTCCRAAATTACAACAACRCTACCCRAAAAAAAACAAC			II			TGGGCGGAGGCGGAGGGGCGGCGGGAGTTGCAGGAACCCCCTCTCGTGGCCGATCGGCCT[CG]CTGCCTTCTCCCGGGCAGCGCTGTTGTAACCTCGGAAATAAACAAGTGCCAGCGGCGGGA	37	20	59828528	CGCTGCCTTCTCCCGGGCAGCGCTGTTGTAACCTCGGAAATAAACAAGTG	20	59261923	F						DMR		20:59260373-59262893				305571
cg16645815	0.0110156	0.0148037	0.204921	0.793741	0.58882	0.0142293	0.0229679	0.106792	0.797914	0.691122	0.146491	0.187939	0.0534796	0.605002	0.551523	INPP5A	NM_005539	Body	chr10:134555113-134555338	S_Shore	cg16645815	cg16645815	65803480	AAAAAACAAAACCCACAACCCCAAAATTAAAATCCRACCCTCCAAAATTC			II			CCAGCGCTGCACTCAGCCCCAGCAGGGACCAGGCCTGGGAGTGAGGGCGAGCCCCTTGCG[CG]AACCCTGGAGGGCCGGACCCTAACCCTGGGGCTGTGGGCTCTGCCCCTCCCTCCATTCAT	37	10	134556992	AGGGGCAGAGCCCACAGCCCCAGGGTTAGGGTCCGGCCCTCCAGGGTTCG	10	134406982	F		rs12767126					TRUE	10:134406723-134407103			TRUE	306046
cg16655091	0.000111349	0.000489936	0.240407	0.716053	0.475646	0.0075518	0.0132324	0.117384	0.73691	0.619526	0.00108661	0.00257155	0.122286	0.585295	0.463009	ATP8A2	NM_016529	Body	chr13:26586287-26586761	S_Shelf	cg16655091	cg16655091	29746353	AATTAAAAATTCATTAAACAAAACTAAAAAACAAATCTATATCTTCATCC			II			ATGCAAATGACAGTTAAAGGTTCATTAGGCAGAGCTGGGGAGCAGGTCTGTATCTTCATC[CG]GTGGGACAGAGGCTGGGCAGGCAGGACTGGTTGAGGGGTGATGGTGTCTGGTTTTCCAGT	37	13	26590097	GTTAAAGGTTCATTAGGCAGAGCTGGGGAGCAGGTCTGTATCTTCATCCG	13	25488097	R												306226
cg16788857	0.0234315	0.0279485	0.20095	0.681702	0.480752	0.0522713	0.0727146	0.120465	0.600807	0.480341	0.126698	0.16432	0.0750156	0.672373	0.597357	C3orf59	NM_178496	Body			cg16788857	cg16788857	53651382	TAAAAACCAATAAATATAAAACAAACCTCCAAACTATACCCCACATAACC			II			AGGATGATTCCTGAAAGCCAATGAATGTAGGACAGGCCTCCAAACTGTGCCCCACATGGC[CG]AGTAGTTTTCTGAGCCAAAAGCCTACCTCCCTCTTCACTCTTGGCTACGTGCTGACCGAC	37	3	192577951	CGGCCATGTGGGGCACAGTTTGGAGGCCTGTCCTACATTCATTGGCTTTC	3	194060645	R							TRUE					308674
cg16844425	0.000145013	0.000566694	-0.2112	0.6641	0.8753	0.00292827	0.00568429	-0.0983027	0.800143	0.898446	0.0230326	0.0351706	-0.14069	0.750274	0.890964				chr20:43514595-43514885	N_Shelf	cg16844425	cg16844425	26766500	AACTACTCAAACTAAATAACTTTTAATATCACAAAACTATACCTTATACC			II			ATGTCATTTGTGGTATAATCATTATTAGCCCTCTGGTCCATTAGGCTATTTTCTGGATGA[CG]GCATAAGGCACAGTCTTGTGACATTAAAAGTTACTTAGCCTGAGTAGTCTCTAGATTACT	37	20	43512143	CGGCATAAGGCACAGTCTTGTGACATTAAAAGTTACTTAGCCTGAGTAGT	20	42945557	F		rs61042705										309495
cg16963093	0.007328	0.0108011	0.17487	0.62956	0.45469	0.940359	0.948341	0.0113826	0.466778	0.455396	0.0665552	0.0915134	-0.133165	0.377496	0.510662	ATXN7L1	NM_020725	Body			cg16963093	cg16963093	63702317	CTATACCATCTATAAATAAACCAAAACCTTAACCTTCCTTCTTAACAAAC			II			TCTTCTCAGGACTGTGCCATCTGTAGATAGACCAGGGCCTTAGCCTTCCTTCTTAGCAAA[CG]AAGTGTATCAGTTCATAGGAAACCACTCTGCTGATGACACTCAACATCTGAACACAGGAC	37	7	105399252	TGTGCCATCTGTAGATAGACCAGGGCCTTAGCCTTCCTTCTTAGCAAACG	7	105186488	R							TRUE					311264
cg17279365	0.00176729	0.0035951	0.214703	0.554644	0.339941	0.00838232	0.0144741	0.133554	0.501244	0.367691	0.109776	0.144263	0.101856	0.504585	0.402729	ESRRG;ESRRG;ESRRG	NM_206594;NM_206595;NM_001134285	5'UTR;5'UTR;5'UTR			cg17279365	cg17279365	10713406	TCACCACCTTAAAAAAAACCACTATCATCTCTCACCCTAATAACTAAAAC			II			TATTTGCATTATCACCACCTTAGGGAAGGCCACTGTCATCTCTCACCCTGATGACTGAAA[CG]ACTTCCTCACTGTCCGTTGCCTATCTGTGGTTTTCCTCCATTCATTCTCCATGATACTAC	37	1	217168635	CACCACCTTAGGGAAGGCCACTGTCATCTCTCACCCTGATGACTGAAACG	1	215235258	R			TRUE									316352
cg17330843	0.00249013	0.00471062	-0.20669	0.619965	0.826656	0.0357867	0.0522293	-0.138117	0.706379	0.844496	0.0193713	0.0298872	-0.115103	0.678048	0.793151	TNFRSF1A	NM_001065	TSS1500			cg17330843	cg17330843	43607331	TTCTAAACCTCAATTTTCTCCTCTATAAAACCRAACAATTAAATAAACAC			II			GGCCCAAATGATCTGCCCACCTCAGCCTCCTAAAGTGCTAGGATTACAGGTGTGAGCCAC[CG]TGCCCACCCAACTGCCCGGTTTTATAGAGGAGAAAACTGAGGTCCAGAAACCCAATGTGC	37	12	6452500	TCTGGACCTCAGTTTTCTCCTCTATAAAACCGGGCAGTTGGGTGGGCACG	12	6322761	F		rs4149618										317291
cg17373442	0.0104056	0.0141764	-0.178932	0.123001	0.301934	0.912387	0.929602	-0.0167121	0.45971	0.476422	0.154851	0.196962	-0.00304395	0.0193291	0.022373	CHST2	NM_004267	Body	chr3:142837885-142840838	Island	cg17373442	cg17373442	47679327	AACAATAAAAAATACAAAAATCCAAACAAACATAAACACAAAACAACCCA	19657371	AACGATAAAAAATACGAAAATCCAAACGAACATAAACACGAAACGACCCG	I	A	Red	GCTGGGTGCCGCAGCGGGGGCAGCCGGAGGCAGCTGGGGGCGCCCAGGGCCGCCTCCGGC[CG]GGCCGCCCCGTGCTCATGCCCGTTTGGACCTCCGCACTCCTTACCGCCCTCCCGCTGCCG	37	3	142839991	CGGGCCGCCCCGTGCTCATGCCCGTTTGGACCTCCGCACTCCTTACCGCC	3	144322681	F						DMR		3:144320542-144323804	3:142839767-142841050	Promoter_Associated	TRUE	317991
cg17386240	0.0154659	0.0196718	-0.201	0.434319	0.635319	0.653492	0.700676	-0.0473798	0.545562	0.592942	0.198706	0.243363	0.0659584	0.653623	0.587664	TGFBI	NM_000358	Body			cg17386240	cg17386240	56635354	TAAATTTAATAAATATTTCTTCCTTCCCTCTTCTAACCCTCCATTTTACC			II			CTCTTACTGTTTAGATTTGGTAAATATTTCTTCCTTCCCTCTTCTGACCCTCCATTTTGC[CG]ATCTTTCCTTCTTATAACACATACTTACTAGGTACCTGCTACTTCCCGGGTGGGCCTATG	37	5	135384080	CGGCAAAATGGAGGGTCAGAAGAGGGAAGGAAGAAATATTTACCAAATCT	5	135411979	R							TRUE					318220
cg17388779	0.0286602	0.0332503	0.209647	0.461837	0.25219	0.495129	0.555968	0.0284346	0.403742	0.375307	0.761019	0.787536	-0.00292463	0.475213	0.478137						cg17388779	cg17388779	42751448	TAATAAAATTCACRTTAAATAACATTCCTATTCTATAATCTATCACATAC			II			TGCTCACTAAACAGTCAAATAGAATTGACTGATTATTTGCCACATGCTACCAAGAGATAG[CG]CATGTGATAGACTACAGAATAGGAATGCTACTTAACGTGAATTTTATTACTTCTCAGCAC	37	3	109537321	CGCATGTGATAGACTACAGAATAGGAATGCTACTTAACGTGAATTTTATT	3	111020011	F		rs619398					TRUE					318261
cg17393140	0.0069017	0.0103788	0.219396	0.74148	0.522084	0.0121194	0.0199416	0.13339	0.78909	0.655701	0.334668	0.389028	0.0651134	0.759142	0.694029						cg17393140	cg17393140	44749493	AACCTAAAACAAAAACCCTTCATTTTCACCAACAAAACCAAACAAAAAAC			II			CCAAGGTGACAGGCCTGGAACAAGAGCCCTTCATTTTCACCAACAGGACCAGGCAAGAGA[CG]GGAAGCCCTTCCACCGACCATGGCCCTCTGTGCCTCTCTGCACCCTCCCACCCCACCCAC	37	7	2764129	GCCTGGAACAAGAGCCCTTCATTTTCACCAACAGGACCAGGCAAGAGACG	7	2730655	R								7:2730655-2730793				318328
cg17635970	0.000737952	0.0018813	0.223462	0.69562	0.472158	0.150104	0.18653	0.0738575	0.622917	0.549059	0.908871	0.91971	-0.0205393	0.61428	0.63482	HHLA1	NM_001145095	TSS200			cg17635970	cg17635970	26639344	CACTTAAAAAACTAAACACATAAATACAAACCTTCCTTTAAAAACAATAC			II			AAGCAAGCAAACACTTAGGAAACTAAGCACATGGATGCAGACCTTCCTTTGAGAACAGTG[CG]TGAGGAATCATTAAAATCACAATCTGAAAAAGGCTTTGTACTAGGTTAGGAGAGGTTAGG	37	8	133117602	CGCACTGTTCTCAAAGGAAGGTCTGCATCCATGTGCTTAGTTTCCTAAGT	8	133186784	R												322109
cg17724121	0.00540691	0.00863361	0.176274	0.827166	0.650892	0.0704729	0.0938585	0.0587011	0.804685	0.745984	0.600794	0.646506	0.0553063	0.799777	0.74447	HBE1	NM_005330	TSS200			cg17724121	cg17724121	56624452	TTAACCCTATTTTTATCACTATCACCACCTTTAAAACAAATATTAAATAC			II			CCAAGAAAGCCTCATATAAAGGAGCAAATCTCAAAATAGGAAAAAAAGTTTCAGCCAAAG[CG]CATTTAACATTTGCCTTAAAGGTGGTGACAGTGACAAAAACAGGGCCAAGGAAAAGAAAA	37	11	5291531	TGGCCCTGTTTTTGTCACTGTCACCACCTTTAAGGCAAATGTTAAATGCG	11	5248107	F	rs3834466	rs80135159										323293
cg17770035	0.000101838	0.000465321	0.225278	0.37551	0.150232	0.0677804	0.0912961	0.068714	0.272551	0.203837	0.174719	0.21712	0.0388434	0.302397	0.263554	NCR2	NM_004828	Body			cg17770035	cg17770035	22630345	ATCTAAACCCAAAATTCTAAACACCAACTAAAACAAAACAAAAAAATCTC			II			TGGGAGTGTAAGTCTAGACCCAGGGTTCTAGGCACCAACTGGAACAGAGCAAAGGGGTCT[CG]CTGCCCAATGTCTGTTCCCACCCAGGCCCCCACTGCACACTCTCTCTCTGTGGCGCCCTG	37	6	41312735	TCTAGACCCAGGGTTCTAGGCACCAACTGGAACAGAGCAAAGGGGTCTCG	6	41420713	R									6:41312689-41313533	Unclassified_Cell_type_specific		324012
cg17806482	0.00189456	0.0037764	0.180848	0.805832	0.624984	0.5407	0.596981	0.0201886	0.481171	0.460982	0.370211	0.426173	-0.00760421	0.844134	0.851738	LAMB1	NM_002291	Body			cg17806482	cg17806482	48793472	TACAACCTCCATAACCCATCCTCTAAAAACAACTTCTCTTTCTAATACCA	26765424	TACAACCTCCATAACCCATCCTCTAAAAACGACTTCTCTTTCTAATACCG	I	A	Red	TGCCTGGCTTTCTGCAGCCTCCATAACCCATCCTCTGAAAACGGCTTCTCTTTCTGGTGC[CG]ACTCTTTGCTTTCCAATGAGCCACACTCCTCATACTCTTCAGCAAATATTTACTGATCAA	37	7	107608007	CGGCACCAGAAAGAGAAGCCGTTTTCAGAGGATGGGTTATGGAGGCTGCA	7	107395243	R							TRUE					324551
cg17916960	0.000501698	0.00138609	0.180303	0.435483	0.25518	0.625179	0.672747	0.00280181	0.280776	0.277974	0.000294288	0.000874034	0.0432656	0.178089	0.134823						cg17916960	cg17916960	16633384	AAAACAAAAAAACTAATCRCRAAACTCTAACAATAAAAAACAATCAAAAC			II			TCAGGAGTTAACAACTAAATAGCTTTGCTATGCTGTTGCTATAGCAACAGGGTTCAGTAG[CG]CTTTGACTGTTTCCTATTGCCAGAGCCTCGCGACTAGTCTCTCTGCCTCCAACCGAGCCT	37	15	79447300	AGGCAGAGAGACTAGTCGCGAGGCTCTGGCAATAGGAAACAGTCAAAGCG	15	77234355	F							TRUE					326392
cg18388270	5.88087e-05	0.000345865	0.179286	0.488504	0.309218	0.688787	0.733225	0.0107481	0.292947	0.282199	0.438297	0.494019	0.0210019	0.385615	0.364613						cg18388270	cg18388270	24726461	AACTTCCCTTAAACCCCCAAATAACTCAAATCCAAATCAAAACCAAAACA	56758313	AACTTCCCTTAAACCCCCAAATAACTCAAATCCGAATCGAAACCGAAACG	I	T	Red	TTGGGAGATTCTGGAACCAGGACGACCTTGCCCCTAGCCTGCTTTAGAAGCCCCCGGAAA[CG]CCCCGGCCCCGACCCGGACCTGAGCCACCTGGGGGCCTAAGGGAAGCTGAATGCCCAGTG	37	1	149212246	CGCCCCGGCCCCGACCCGGACCTGAGCCACCTGGGGGCCTAAGGGAAGCT	1	147478870	F	rs72477356	rs33916123						1:147478760-147479147				334287
cg18409782	0.0057509	0.00897562	0.213931	0.727822	0.513891	0.229555	0.273258	0.134593	0.783408	0.648815	0.06185	0.0860396	0.0843502	0.713946	0.629596						cg18409782	cg18409782	23763385	CTTACTCACTCCTTACCTACRATCAATCTAACCTCTTAAAACTATTAACC			II			CTCTCCACCTCCTTGCTCACTCCTTGCCTGCGATCAATCTGGCCTCTTAGAGCTATTGAC[CG]GGCTGCCTGAAAGTCATTGCCCAAATTCCATCTCCTCTCAAATCCATTTTCCCTGCCTCA	37	5	136243322	TTGCTCACTCCTTGCCTGCGATCAATCTGGCCTCTTAGAGCTATTGACCG	5	136271221	R		rs12516860					TRUE					334671
cg18584561	0.000633416	0.00168722	0.188984	0.351479	0.162495	0.194174	0.235868	0.0432464	0.230809	0.187562	0.0327171	0.0478668	0.127477	0.397042	0.269565	GREB1;GREB1;GREB1	NM_033090;NM_148903;NM_014668	TSS1500;5'UTR;5'UTR			cg18584561	cg18584561	32759349	AAACACACAATAAATATCTCRCCCTTAAATCAAACCRATACCTTATATAC			II			CTGTGTTGCCCAGGCACACAATAGGTGTCTCGCCCTTGGGTCAAGCCGATGCCTTGTATA[CG]TTCTGCCTGGAAAGCCCCTTCTTTTCAGACAGCAAACCTGTACTCAACTTTGATGACTGA	37	2	11682017	GGCACACAATAGGTGTCTCGCCCTTGGGTCAAGCCGATGCCTTGTATACG	2	11599468	R							TRUE					337611
cg18673341	0.00203001	0.00395353	0.206206	0.486842	0.280636	0.381127	0.439591	0.0329349	0.275002	0.242067	0.0824656	0.111582	0.138872	0.449691	0.310819	MGC87042;MGC87042	NM_207342;NM_001164460	Body;Body			cg18673341	cg18673341	63714381	ACATAATTCTTTACACAACACACCAACTACCAAATACAAAAAATCAAAAC			II			ACATTAAGTAAACATGATTCTTTACACAGCACACCAACTGCCAGATGCAAGAAGTCAAGA[CG]ACAAACGTGTTTCTCCCAGCTAATAACAGTGGCCTCCTCATCTGGGCTGTTTACTCAGCC	37	7	22481962	CGTCTTGACTTCTTGCATCTGGCAGTTGGTGTGCTGTGTAAAGAATCATG	7	22448487	R							TRUE					338940
cg18861767	0.00508124	0.00826919	0.180405	0.589928	0.409522	0.020374	0.031516	0.130423	0.549205	0.418782	0.0238329	0.0362994	0.129818	0.614211	0.484393	C10orf58;C10orf58	NR_024572;NM_032333	Body;Body			cg18861767	cg18861767	66694457	ATCCACTAAAAAAATAACCTACCCAAACATAAAAACATCAAAAAATAATC			II			CTGCCCCTAGCCTCTCCTGCCCTGCCCTGCCCCTAGCCTCTCCTTGGAGGTGTTTCCCAG[CG]ACCACTTCCTGATGTCCTTATGCTTGGGCAGGCCACTTCCCCAGTGGATTGCCCATCCTC	37	10	82189478	TCCACTGGGGAAGTGGCCTGCCCAAGCATAAGGACATCAGGAAGTGGTCG	10	82179458	F		rs66586255									TRUE	342047
cg19218082	0.0123295	0.0160961	-0.180648	0.524335	0.704983	0.594355	0.644247	0.0280093	0.581029	0.553019	0.475885	0.529355	0.030627	0.586271	0.555644	COL4A2	NM_001846	Body	chr13:111109139-111109652	S_Shore	cg19218082	cg19218082	46650473	CTAAAAAATACAAATATACAAAAAACAACAAAACTATCAAAAATCTTCCA	58732404	CTAAAAAATACAAATATACAAAAAACGACGAAACTATCAAAAATCTTCCG	I	A	Red	CTGCAGGTGACGCTGGGGAATGCAGATGTACAGAAGGCGACGAAGCTATCAAAGGTCTTC[CG]GGACTGCCAGGACCCAAGGGCTTCGCAGGCATCAACGGGGAGCCGGGGAGGAAAGGGGAC	37	13	111111172	CTGGGGAATGCAGATGTACAGAAGGCGACGAAGCTATCAAAGGTCTTCCG	13	109909173	R		rs7327685										347212
cg19235645	0.00540691	0.00863361	0.207136	0.471803	0.264666	0.00465599	0.0085624	0.138192	0.476476	0.338284	0.0032816	0.00643324	0.151407	0.489685	0.338278	FAM101A	NM_181709	5'UTR	chr12:124788559-124788884	N_Shore	cg19235645	cg19235645	10701457	AAAACTCAATACCTCACAATAACAACCTACCAAACCTAAAATCTAAACCC			II			AGTATCTGTGGATGGCGCTGTGTCGCCCAGGCTGTGCCTCCCTGTGAGTCCCTGCCCAGC[CG]GGCCCAGACTCCAGGTCTGGCAGGCTGTCACTGTGAGGCACTGAGCTCTCGACAACAGAG	37	12	124787691	CGGGCCCAGACTCCAGGTCTGGCAGGCTGTCACTGTGAGGCACTGAGCTC	12	123353644	F		rs12579304										347458
cg19285525	0.007328	0.0108011	0.249176	0.586628	0.337452	0.0651732	0.0885878	0.128931	0.602013	0.473082	0.0416072	0.0598418	0.158138	0.63588	0.477742	RBMS1;RBMS1	NM_002897;NM_016836	Body;Body			cg19285525	cg19285525	71768474	CACCCTCACCATAATCTAATAAACAACTATATAATACTAAAATACCTACC			II			TAGTTGGCACACACCCTCACCATGATCTAATAGACAGCTGTATAATACTAAAGTGCCTAC[CG]CGTTGCATCATGATAAAGTGACATCATTGACTGGTACTGATGCTAAGTTTTGGGTGCTTC	37	2	161209326	ACCCTCACCATGATCTAATAGACAGCTGTATAATACTAAAGTGCCTACCG	2	160917572	R							TRUE					348332
cg19504860	0.0401797	0.044116	-0.210944	0.0654985	0.276442	0.0174723	0.0274565	-0.166332	0.0780291	0.244361	0.0316643	0.0465559	-0.133238	0.104302	0.23754	ZNF708;ZNF708	NM_021269;NM_021269	1stExon;5'UTR			cg19504860	cg19504860	19785341	AATCAAAAACTCTAAACTAAAAACAATTCACTCAAACACRCAACTAAACC			II			ACCGGAGCTCCGGCTGCAGCAAGAGACAAAGGCCGCGCCAAACCCGGAAGCCGCCCTGTC[CG]GTCCAGCTGCGTGTCTGAGTGAACTGTCCCCAGCTCAGAGTCCCTGATTGGATAATGTTA	37	19	21512191	CGGTCCAGCTGCGTGTCTGAGTGAACTGTCCCCAGCTCAGAGTCCCTGAT	19	21304031	F	rs75175775	rs62107534			low-CpG:21303959-21304078				19:21511615-21512500	Promoter_Associated		351711
cg19750824	0.0010713	0.00248574	0.17576	0.506826	0.331066	0.0108266	0.0180646	0.119322	0.48589	0.366569	0.210372	0.255544	0.0585128	0.545246	0.486734						cg19750824	cg19750824	67675426	AACAACRACTAACTCACCATATATCTTCTTTCACAAACTCTATAATAATC			II			AAACAATCTGGGACAGCGGCTGGCTCACCATATATCTTCTTTCACAGGCTCTGTGATGGT[CG]ATTCTGGATTTCTTGGGTCTAAAATAATATCCTAAGCCCATTCCAGAGTCCACATGTCTA	37	1	178659932	CGACCATCACAGAGCCTGTGAAAGAAGATATATGGTGAGCCAGCCGCTGT	1	176926555	R							TRUE					355917
cg20027946	0.0143037	0.0183904	-0.186869	0.574028	0.760897	0.0639009	0.0870577	-0.145005	0.631185	0.77619	0.015379	0.0242955	-0.13463	0.599832	0.734463	TRIM2;TRIM2	NM_015271;NM_001130067	Body;5'UTR	chr4:154170368-154170600	S_Shelf	cg20027946	cg20027946	63760366	AAAAAATCCTTCCTAAAATAAATAATAACTTTACTAAATTCTAAAAAAAC			II			GAGGAAGACTCAGAGAATCCTTCCTAAAGTGAGTGGTGGCTTTGCTGAGTTCTAAAGGAG[CG]CAAGAAGTTAACCAGGGGCAGGAGGCAGGAGAGGCTGAGAGTGTTCCTGGCAGAACAAGT	37	4	154174325	CGCTCCTTTAGAACTCAGCAAAGCCACCACTCACTTTAGGAAGGATTCTC	4	154393775	R												360640
cg20208879	0.000111349	0.000489936	0.171322	0.48077	0.309448	0.00491865	0.00893479	0.0938303	0.410027	0.316197	0.00430348	0.00798833	0.0603949	0.343516	0.283121	CTNNA2;CTNNA2	NM_004389;NM_001164883	Body;Body			cg20208879	cg20208879	36810404	AATTAATTCTAAAAACCCRACCTTACTAACTATATCCTAAATAATTAAAC			II			GATGGGGGTTTGATTGATTCTGAGGGCCCGACCTTGCTGGCTATGTCCTAAGTGGTTGGG[CG]TTAAGCTTTAAGCCTCTAGGGAGCCATTTACTTAATTGAAATAAAAACAACTCCAGCGGG	37	2	80281335	CGCCCAACCACTTAGGACATAGCCAGCAAGGTCGGGCCCTCAGAATCAAT	2	80134846	R							TRUE					363307
cg20225749	0.00176729	0.0035951	-0.178971	0.0654269	0.244398	0.484066	0.546645	-0.0364718	0.0603412	0.0968131	0.692314	0.730434	-0.000383253	0.0192527	0.019636	SNTG2	NM_018968	TSS1500	chr2:945686-946774	Island	cg20225749	cg20225749	72687491	ATATCCCTAATTAAAAACTAAAAACCTTTAACCAAAAAAATAAAACAACA	70669445	ATATCCCTAATTAAAAACTAAAAACCTTTAACCAAAAAAATAAAACGACG	I	A	Red	TGTGGACTAGAAATGTCCCTGATTAGAAGCTGAGAACCTTTGGCCAGGGAGGTGGGGCGG[CG]GGGAGGGGTCGTCAAGCCGGTCCAGAGCGCGCCCACCTGCGCCACAAGGGAGAAGAGGTG	37	2	946127	CGCCGCCCCACCTCCCTGGCCAAAGGTTCTCAGCTTCTAATCAGGGACAT	2	936127	R						DMR		2:935687-937262	2:946075-947202	Unclassified_Cell_type_specific	TRUE	363534
cg20291162	5.08234e-06	7.18788e-05	-0.190332	0.540775	0.731107	2.84562e-05	0.000131031	-0.116517	0.689307	0.805824	7.28031e-05	0.000282647	-0.0535852	0.725043	0.778628	DHX58	NM_024119	Body	chr17:40259521-40259829	Island	cg20291162	cg20291162	29733403	AACCRAAAATAATAAAACCTAAATACRAAATCAAAAACCAAAACACAAAC			II			TGGTTAGAAAAATAGGATCTCCACCAGTATCCTCACGGGCACCTTCCCATCCGACCTTGG[CG]CCTGTGCCCTGGCCTCTGACCTCGCATCCAGGTCCCATCATCCCCGGCCCCGAAGCCCCC	37	17	40259547	CGCCTGTGCCCTGGCCTCTGACCTCGCATCCAGGTCCCATCATCCCCGGC	17	37513073	F									17:40259479-40260669	Unclassified	TRUE	364540
cg20539449	0.0010713	0.00248574	-0.212796	0.640922	0.853718	0.0373673	0.0542693	-0.0907673	0.655659	0.746426	0.178912	0.221865	-0.088709	0.734203	0.822912						cg20539449	cg20539449	63748420	ATAATATACTTATACCTCAATTTCTTTTATAACAAAATTCAATTTTCTCC			II			AATTACTTTAAATAATATACTTATGCCTCAATTTCTTTTGTAGCAAGGTTCAATTTTCTC[CG]GCCATGTTCTTGGGCACTTAAAAAAAAAAAAAAGATTAACTTTATTTTCTGTAACTAAAA	37	5	31361135	TAATATACTTATGCCTCAATTTCTTTTGTAGCAAGGTTCAATTTTCTCCG	5	31396892	R							TRUE					368227
cg21040096	2.88223e-06	5.03543e-05	-0.219781	0.486343	0.706124	0.0156829	0.0249749	-0.0841412	0.660195	0.744337	0.0296464	0.0439151	-0.0630604	0.548513	0.611574	RPH3AL	NM_006987	5'UTR	chr17:185075-185296	N_Shelf	cg21040096	cg21040096	70668361	ACAATAATATCTACAATAACRAACRCCCRAAATAATAAACTCTAATAACC			II			AAGTCGAGAGCTCACCACCCCGGGCGTTCGTCACTGCAGACATCACTGCAGACACAGAGA[CG]GCCATTAGAGCTCACCACCCCGGGCGTTCGTCACTGCAGACATCACTGCAGACACAGAGA	37	17	182928	CGGCCATTAGAGCTCACCACCCCGGGCGTTCGTCACTGCAGACATCACTG	17	182928	F	rs4627431							17:182607-183090				375908
cg21142447	4.54511e-06	7.18788e-05	0.200905	0.625304	0.424398	0.0189865	0.0295235	0.128505	0.589585	0.461079	1.89053e-08	5.34751e-07	0.145046	0.622771	0.477725	C20orf71;C20orf71	NM_178466;NM_001042439	TSS1500;TSS1500			cg21142447	cg21142447	24715448	AATTTACAAAAAACRTTCCCATCCCTCATCCACATAAAACCCTCTATATC			II			GGCTTCTGTGAAATTTGCAAAGGACGTTCCCATCCCTCATCCACATGGGACCCTCTATGT[CG]CCCGTAGTATGGGGAAACAGCACAGGGACAGTGACAAACGCCTTTGTCTCAGAGCTCACA	37	20	31803710	ATTTGCAAAGGACGTTCCCATCCCTCATCCACATGGGACCCTCTATGTCG	20	31267371	R		rs75160760										377431
cg21277995	0.0095735	0.0133177	-0.170141	0.177003	0.347144	0.870643	0.896295	-0.0197021	0.316465	0.336167	0.950454	0.955278	-0.000389198	0.00965227	0.0100415	IRF4	NM_002460	Body	chr6:391188-393790	Island	cg21277995	cg21277995	15703380	CATAAACACAATAAACTACAACAACAAAAAACTCCACCAATAACTAATCA	63747316	CATAAACGCGATAAACTACGACAACGAAAAACTCCGCCAATAACTAATCG	I	A	Red	CGGAGAGTTCGGCATGAGCGCGGTGAGCTGCGGCAACGGGAAGCTCCGCCAGTGGCTGAT[CG]ACCAGATCGACAGCGGCAAGTACCCCGGGCTGGTGTGGGAGAACGAGGAGAAGAGCATCT	37	6	393239	CATGAGCGCGGTGAGCTGCGGCAACGGGAAGCTCCGCCAGTGGCTGATCG	6	338239	R						DMR		6:336206-338881				379883
cg21783012	0.00448158	0.00743591	0.17626	0.560023	0.383763	0.0119696	0.0197499	0.131215	0.523208	0.391993	0.025506	0.038551	0.167712	0.692402	0.52469				chr1:2706025-2706961	S_Shelf	cg21783012	cg21783012	59653372	TAATTCATTTTATTAATCTTTCTATCTATTCCTAAAATCAATAAACTTCC			II			TCTGAGCTCTCTAATTCATTTTATTGGTCTTTCTATCTATTCCTGAAGTCAATAAACTTC[CG]TATTGATTAGTATAGCTTCATATTAACTGGTAGAGCAAATCCTTCTACTGCCACCTCTTC	37	1	2710376	CGGAAGTTTATTGACTTCAGGAATAGATAGAAAGACCAATAAAATGAATT	1	2700236	R												387180
cg21927991	0.00143032	0.00310076	0.175756	0.63476	0.459004	0.600464	0.648501	0.0496469	0.559609	0.509962	0.70685	0.740509	0.0112634	0.490985	0.479722	ZFAT;ZFAT	NM_001167583;NM_020863	Body;Body	chr8:135490786-135491086	S_Shelf	cg21927991	cg21927991	25632330	CCCAATCACCAAACCCACTAAACAAAATCCCATTTTCACTCTTCCAAAAC			II			ACCGGCCACCTCCCAGTCACCAAACCCACTGGGCAGAGTCCCATTTTCACTCTTCCAGAG[CG]TTCTCTACCATCCGGCATGAGACGCTCTTCACTGCTTTCACCACTCTCCTCCCCAGCACT	37	8	135494242	CGCTCTGGAAGAGTGAAAATGGGACTCTGCCCAGTGGGTTTGGTGACTGG	8	135563424	R												389458
cg22142142	0.0234315	0.0279485	-0.189389	0.47082	0.660209	0.366935	0.424872	-0.0468711	0.521257	0.568128	0.080181	0.108739	-0.154541	0.468721	0.623263	GABARAPL3	NR_028287	Body	chr15:90895472-90895990	N_Shelf	cg22142142	cg22142142	37691483	ATACRAAAAATCRAAAACCACRATACATCAATTACAATAAATCTCTTTTC			II			AGAAGTGTGGGATACGGAAGATCGGGGGCCACGATGCATCAATTACAGTGGGTCTCTTTT[CG]TCCCCAGGTATGGCCCACTACCACAAGTCCCCTTTCCCTACCTGTCTTGTGCAACTGTCA	37	15	90891614	TACGGAAGATCGGGGGCCACGATGCATCAATTACAGTGGGTCTCTTTTCG	15	88692618	R												392516
cg22280068	0.000395432	0.0011628	0.183047	0.751874	0.568826	0.00765113	0.013367	0.13788	0.712869	0.574989	0.120324	0.156738	0.0939837	0.69283	0.598846	NLRP6	NM_138329	Body	chr11:288847-289239	N_Shelf	cg22280068	cg22280068	52726398	TATCCCTAAATATCTATAACACAACCAAACTAACAACCCAATCACTACCC			II			CTGACACCACCTGTCCCTGAGTGTCTGTGGCACAGCCAAGCTGACAGCCCAGTCACTGCC[CG]CAGCCCGGCCACCCCCACGGCACTGCCCGTCACTGCCCGCGGCCCGGCTGCCCCCACGGC	37	11	285037	CGGGCAGTGACTGGGCTGTCAGCTTGGCTGTGCCACAGACACTCAGGGAC	11	275037	R												394534
cg22410478	0.00825057	0.0116687	-0.172792	0.225591	0.398382	0.808733	0.841308	-0.00975266	0.397526	0.407279	0.89851	0.912333	-0.000793841	0.0995377	0.100332	C6orf186	NM_001123364	Body	chr6:110678854-110679108	Island	cg22410478	cg22410478	27621356	CCACAAATCACATCTTTCAATACCCAAATAAACTAAAATACAACCAAACA	43679507	CCACGAATCGCATCTTTCAATACCCAAATAAACTAAAATACGACCAAACG	I	A	Red	GCCTAGAAGGGCGCCCGGCCACGGCGACCCCCAAGTACTGGCTGAATAGTGAATGAACTC[CG]CTTGGCCGCACTTCAGTCTATCTGGGCACTGAAAGATGCGACCCGTGGAGCCGCCTAAGA	37	6	110678956	CCACGGGTCGCATCTTTCAGTGCCCAGATAGACTGAAGTGCGGCCAAGCG	6	110785649	F	rs78213871					DMR	TRUE	6:110785241-110786477	6:110678704-110679590	Unclassified_Cell_type_specific	TRUE	396382
cg22455914	0.00232731	0.00443084	-0.233091	0.155125	0.388216	0.682317	0.727641	0.0144161	0.400687	0.386271	0.415463	0.470963	-0.00400374	0.0246877	0.0286915	LAMA1	NM_005559	Body	chr18:7116852-7118241	Island	cg22455914	cg22455914	41675392	CACTTTTTATACAATAAACAAAATAACCAAACCCACTCATTCACTACACA	62803388	CGCTTTTTATACAATAAACGAAATAACCAAACCCGCTCATTCACTACGCG	I	A	Red	CGCATGCAAGGTGCTCCCTTCTCCGCTGGTCCCTCGCCCCGGCGCGCCCACGGTCAATCC[CG]CGCAGTGAATGAGCGGGTTTGGCCACTTCGCCTATTGCACAAAAAGCGCGGGTCGGGAAG	37	18	7116977	CGCGCAGTGAATGAGCGGGTTTGGCCACTTCGCCTATTGCACAAAAAGCG	18	7106977	F						DMR		18:7106915-7108241				396942
cg22538054	0.00540691	0.00863361	-0.181832	0.181788	0.363619	0.81556	0.84545	0.0125243	0.398583	0.386059	0.934838	0.941176	-0.000405891	0.0186914	0.0190973	USP44;USP44	NM_001042403;NM_032147	5'UTR;5'UTR	chr12:95941906-95942979	Island	cg22538054	cg22538054	73619329	AATAATACTCAAAACCCCAAAACACTTCAAAAAAACAATTATAACACTCA	14672306	AATAATACTCGAAACCCCGAAACACTTCGAAAAAACGATTATAACACTCG	I	A	Red	CGGGGACCGATCGATGGAGAGAAGGCGGGCAAGACGCCGGGAAGCGCATTCCTCCTCAAC[CG]AGTGCCACAACCGCCCTCCCGAAGTGCCCCGGGGCTTCGAGCATCACCTCGCGGTAATCC	37	12	95941988	GGTGATGCTCGAAGCCCCGGGGCACTTCGGGAGGGCGGTTGTGGCACTCG	12	94466119	F	rs61939483					DMR		12:94466000-94467039	12:95941391-95943244	Promoter_Associated_Cell_type_specific	TRUE	398208
cg22687569	9.80541e-07	2.64746e-05	0.182417	0.766308	0.58389	0.00929361	0.0158178	0.076921	0.735167	0.658247	8.54901e-06	5.40225e-05	0.138735	0.741976	0.603241				chr19:36435457-36435778	S_Shelf	cg22687569	cg22687569	11797353	AAACCTTCCTCAATCTCTCTTATTAAATCAAAACCCCTAATTACAAAATC			II			CAAGTGTAAGCATCTGCAGTGACCAAGGGGCGCCATGCAGGAGACACATACAGAAGTGCG[CG]ACCCTGTAACCAGGGGCCCTGACCCAACAAGAGAGATTGAGGAAGGCTTCCTGGAGGAGG	37	19	36439299	AGCCTTCCTCAATCTCTCTTGTTGGGTCAGGGCCCCTGGTTACAGGGTCG	19	41131139	F	rs78174931											400434
cg23195763	0.00304156	0.00549146	-0.20602	0.694269	0.900289	0.000736355	0.0017927	-0.148475	0.727671	0.876147	4.75722e-06	3.32445e-05	-0.147883	0.745954	0.893837	HLA-DPA1	NM_033554	Body			cg23195763	cg23195763	44748359	RTATTTTTCTCTACTATCTTTATACAACRAACCATATATCAACTTATACC			II			TCTCATCTTCATCAAATTCAAACATAAACTCCCCTGTTGGTCTATGCGTCTGTACAAACG[CG]GCATAAGTTGACACATGGTCCGCTGCATAAAGACAGTAGAGAAAAACACGACAAAATGTC	37	6	33037640	TGTTTTTCTCTACTGTCTTTATGCAGCGGACCATGTGTCAACTTATGCCG	6	33145618	F	rs10214910	rs1126533										408819
cg23255835	0.0332004	0.0372798	-0.206812	0.203767	0.410579	0.69528	0.738813	-0.0139982	0.420146	0.434144	0.444115	0.499629	-0.00370659	0.0532127	0.0569193	CLIP4	NM_024692	TSS200	chr2:29337983-29338909	Island	cg23255835	cg23255835	16765428	AAACCACAAAACTAAAAACTATAAAAACAATAAACACACACAACATACCA	47632399	AAACCGCGAAACTAAAAACTATAAAAACGATAAACACGCACGACGTACCG	I	A	Red	GTTAGAGACGTGAGGCCGCGAGGCTGAGGGCTGTGAAGGCGGTGGGCACGCACGGCGTGC[CG]GGGCCGCCTGGCTTCGCGGCGGGGGAGGTAACACTGCGACACCCCGCAGACGCTGTCAGC	37	2	29338121	AGGCCGCGAGGCTGAGGGCTGTGAAGGCGGTGGGCACGCACGGCGTGCCG	2	29191625	R					high-CpG:29191546-29192008			2:29191342-29192596	2:29338029-29338506	Promoter_Associated	TRUE	410018
cg23333490	0.0383295	0.0422407	-0.18073	0.313832	0.494562	0.00249813	0.0049463	-0.150309	0.334228	0.484536	0.00113793	0.00266115	-0.169149	0.297769	0.466918	HLA-DPB1	NM_002121	Body	chr6:33048416-33048814	S_Shore	cg23333490	cg23333490	58633483	ACTCCAAACTAACCTACTCCTATCAAAAAATATTAAACAAAATACCTCTC			II			TCACTGATGTGGCTCCAGGCTGACCTGCTCCTGTCAAAGAATATTGAGCAAGATGCCTCT[CG]TGGAATGTTCTGGGACCTTAAAACAGATACCCAAGTATTCCCCCTGATTTCATGGTTCCC	37	6	33050741	CTCCAGGCTGACCTGCTCCTGTCAAAGAATATTGAGCAAGATGCCTCTCG	6	33158719	R									6:33049468-33051217	Unclassified	TRUE	411288
cg23428985	0.0234315	0.0279485	-0.210349	0.165773	0.376122	0.774822	0.814592	-0.00390056	0.397923	0.401824	0.105485	0.139551	-0.00437482	0.0218327	0.0262075	CLIP4	NM_024692	TSS200	chr2:29337983-29338909	Island	cg23428985	cg23428985	31619488	AAAACATAAAACCACAAAACTAAAAACTATAAAAACAATAAACACACACA	27669507	AAAACGTAAAACCGCGAAACTAAAAACTATAAAAACGATAAACACGCACG	I	A	Red	CGCCGCAGGTTAGAGACGTGAGGCCGCGAGGCTGAGGGCTGTGAAGGCGGTGGGCACGCA[CG]GCGTGCCGGGGCCGCCTGGCTTCGCGGCGGGGGAGGTAACACTGCGACACCCCGCAGACG	37	2	29338113	GAGACGTGAGGCCGCGAGGCTGAGGGCTGTGAAGGCGGTGGGCACGCACG	2	29191617	R					high-CpG:29191546-29192008			2:29191342-29192596	2:29338029-29338506	Promoter_Associated	TRUE	412799
cg23857238	0.000145013	0.000566694	0.197897	0.819937	0.622041	0.564246	0.617241	0.0292824	0.532674	0.503392	0.719042	0.751956	1.9697e-05	0.912576	0.912557	FAM176A;FAM176A	NM_001135032;NM_032181	3'UTR;3'UTR			cg23857238	cg23857238	33613405	CCCAAAACCAAAAACCTAAATCACTACTATTAAAAAACAACAAAACCCCA	27808432	CCCGAAACCAAAAACCTAAATCGCTACTATTAAAAAACAACAAAACCCCG	I	A	Red	GTTCCTTGTGCCCACTGTCCCTGCAGACGCTCTCCTTTCCAGGCGGCCTCCAGTGGTTTC[CG]GGGTCCTGCTGCTCCCTAATAGTAGCGATTCAGGCTCCTGGTCCCGGGCACCTCAGGCTG	37	2	75720345	CGGGGTCCTGCTGCTCCCTAATAGTAGCGATTCAGGCTCCTGGTCCCGGG	2	75573853	F	rs11126472											419460
cg23919742	0.00203001	0.00395353	0.205702	0.604917	0.399215	0.076121	0.100035	0.107544	0.560216	0.452671	0.1027	0.136473	0.0553272	0.329204	0.273877						cg23919742	cg23919742	70658323	ACTCTAAAACTCCACTAAACCTAATATAAAATCCAAACRAATAAAACAAC			II			CACACCCATGGACTCTGAGACTCCACTGAGCCTGGTGTGGAGTCCAAGCGGGTGGAACAA[CG]GTGATGTTCTTGGGTAGGGTTGGCCCAGTTGAGAGGCTGGGATCGGGACCCCAGGTTGCT	37	1	19832174	CTCTGAGACTCCACTGAGCCTGGTGTGGAGTCCAAGCGGGTGGAACAACG	1	19704761	R							TRUE		1:19832151-19832508	Unclassified_Cell_type_specific		420462
cg24309769	0.0234315	0.0279485	0.184405	0.581905	0.397499	0.511974	0.571641	-0.0468793	0.506276	0.553155	0.187519	0.230615	0.115933	0.631375	0.515442	A2ML1	NM_144670	Body			cg24309769	cg24309769	31759311	ACCRATACAAACCCTAACCAAAAAATCAACTTCTCCTACTATATAAAACC			II			ACATCGACCCGGCCGATGCAAGCCCTGACCAAGAGATCAGCTTCTCCTACTATGTGAGAC[CG]GGAAACGGGGACGGGTGAGAGTATGCTGGGAAGGAAAGAGAATGAGAAGAGTCAGCCAGA	37	12	8995965	CCGATGCAAGCCCTGACCAAGAGATCAGCTTCTCCTACTATGTGAGACCG	12	8887232	R		rs75676135						12:8887075-8887246				426830
cg24345856	0.0057509	0.00897562	-0.222932	0.479527	0.702458	0.00086334	0.00202697	-0.156079	0.607032	0.763111	0.203313	0.248494	-0.104493	0.627565	0.732058	FAM132A	NM_001014980	Body	chr1:1177885-1178207	S_Shore	cg24345856	cg24345856	49672501	AAATACCTAAAAACCRTCTCAAACCTAAAAAACAACAACAAAATCTTCAC			II			CCCTCCCGCTCACACCCGGCCCGGACTCACCTGCAGCTGCAGCAGCCCCTGCACCTGTAG[CG]TGAAGACCCTGCTGTTGCTCTCCAGGCCTGAGACGGCCTCCAGGCACCTGAACACAGCCC	37	1	1178245	GGTGCCTGGAGGCCGTCTCAGGCCTGGAGAGCAACAGCAGGGTCTTCACG	1	1168108	F	rs77651834	rs11260566							1:1178193-1178344	Unclassified_Cell_type_specific		427478
cg24629711	0.007328	0.0108011	0.174176	0.688211	0.514036	0.120281	0.152339	0.146943	0.744177	0.597234	0.168568	0.210356	0.0410558	0.524075	0.48302	MUSTN1	NM_205853	TSS200			cg24629711	cg24629711	20720463	AAACAAATAACTACAAAAACCCTTTACCCTCTAAAACAACTACTTAATTC			II			AGCCCTGATGAAAGCAGATGGCTGCAGAGACCCTTTGCCCTCTGGGACAGCTGCTTGATT[CG]CCGGGGGGAGGTGCTGGCACTGACGGACATGCTTTGTGTTTACGGATTTGGGTCCTGGAA	37	3	52869263	AGCAGATGGCTGCAGAGACCCTTTGCCCTCTGGGACAGCTGCTTGATTCG	3	52844303	R		rs2276823					TRUE					432072
cg24801230	0.00153557	0.00324602	0.180465	0.637715	0.45725	0.0691159	0.0924658	0.068033	0.444408	0.376375	0.0165224	0.0258272	0.132015	0.726512	0.594498	MAPT;MAPT;MAPT;MAPT;MAPT;MAPT	NM_001123067;NM_016835;NM_016834;NM_001123066;NM_005910;NM_016841	5'UTR;5'UTR;5'UTR;5'UTR;5'UTR;5'UTR	chr17:43971410-43975040	S_Shelf	cg24801230	cg24801230	24671387	ACACACACCCATATTTAAATATACACACAAAACTCTTACCACAAACAAAC			II			CTCTGAAAATTGCACACACCCATGTTTAAATGTACACACAGAACTCTTGCCACAGGCAAG[CG]GAGATTTGTCATCTGCTGTCCCTGCCTCATCTTCTTCCTGAAATCCACTCCATGCCAGGA	37	17	43978533	CACACACCCATGTTTAAATGTACACACAGAACTCTTGCCACAGGCAAGCG	17	41334329	R						CDMR						435069
cg25244356	0.00349345	0.00606757	0.17634	0.819592	0.643253	0.500711	0.560118	0.0267231	0.49875	0.472027	0.312238	0.364379	-0.00486336	0.829794	0.834657	CLDN12	NM_012129	Body			cg25244356	cg25244356	36693465	CCTAATATACRACACTACTTAATACTCATCAATTAACCAACTAAACCTAC			II			AGCAGTGACTGCCTGATGTACGACACTACTTGGTACTCATCAGTTGACCAGCTGGACCTG[CG]TGTCCTCCAGTTTGCCCTACCCCTCAGCATGCTGATCGCCATGGGTGCCCTGCTGCTCTG	37	7	90042240	CGCAGGTCCAGCTGGTCAACTGATGAGTACCAAGTAGTGTCGTACATCAG	7	89880176	R									7:90042022-90042571	Gene_Associated		442148
cg25301532	8.50228e-05	0.000419278	0.176808	0.778445	0.601637	0.102508	0.131796	0.0589633	0.78438	0.725416	3.38291e-08	7.72865e-07	0.151742	0.684915	0.533173	KCNK15	NM_022358	Body	chr20:43378668-43379438	Island	cg25301532	cg25301532	33733415	TATTAACAACCAAATACTACCTAAACCTACAATAAACATACATATCCACA	43696313	TATTAACGACCAAATACTACCTAAACCTACGATAAACGTACGTATCCACG	I	A	Red	TGCGGCGCCTCCTGTTGGCGGCCAAGTGCTGCCTGGGCCTGCGGTGGACGTGCGTGTCCA[CG]GAGAACCTGGTGGTGGCCGGGCTGCTGGCGTGTGCCGCCACCCTGGCCCTCGGGGCCGTC	37	20	43378953	TGTTGGCGGCCAAGTGCTGCCTGGGCCTGCGGTGGACGTGCGTGTCCACG	20	42812367	R								20:42812083-42812847	20:43378122-43379077	Unclassified_Cell_type_specific	TRUE	442946
cg25347356	0.0069017	0.0103788	0.201251	0.547277	0.346026	0.390772	0.448972	0.0249399	0.41139	0.38645	0.852123	0.868201	0.0146625	0.388562	0.373899	ARHGAP18	NM_033515	Body			cg25347356	cg25347356	69654377	AATTAAATAAATTTAAATTTTTACAAAAAACCCTAACACCRAACTCTCCC			II			TGCTAAAGGAAAATTAAATAAATTTGGGTTTTTGCAAAAGACCCTAACACCGAGCTCTCC[CG]TGATGCAGCACAGCTTCTCGGAACCCAACTCTTACTATTTCCTCGGATCCCCTCTCTGGA	37	6	130007252	CGGGAGAGCTCGGTGTTAGGGTCTTTTGCAAAAACCCAAATTTATTTAAT	6	130048945	R							TRUE					443713
cg25649515	0.0116564	0.0154552	0.219474	0.722205	0.502731	0.00838232	0.0144741	0.154786	0.71682	0.562034	0.106901	0.141109	0.132614	0.790723	0.658108						cg25649515	cg25649515	25669495	ATAAAAATAAAATTACTAAAAACAACTAAATTCACACTAACACAATAACC			II			GAATAAAAGGGATGGGAGTGAGGTTGCTGGGGGCAACTGAATTCACACTGGCACAATGAC[CG]GTTCAGTCCTAAGTCAATCTAGTTAGGTACTTTAATATTTTAAGTCTTTCCTTGGGATGG	37	3	177309023	CGGTCATTGTGCCAGTGTGAATTCAGTTGCCCCCAGCAACCTCACTCCCA	3	178791717	R							TRUE					448561
cg25737323	0.0246559	0.0291166	-0.232509	0.180076	0.412585	0.441184	0.503	-0.0353744	0.42381	0.459185	0.339605	0.393995	0.00175433	0.0182473	0.0164929	CLIP4	NM_024692	TSS1500	chr2:29337983-29338909	Island	cg25737323	cg25737323	44602478	ACACCACAAATTAAAAACATAAAACCACAAAACTAAAAACTATAAAAACA	21767457	ACGCCGCAAATTAAAAACGTAAAACCGCGAAACTAAAAACTATAAAAACG	I	A	Red	CAGCTGGTGGGGGCGCCGCAGGTTAGAGACGTGAGGCCGCGAGGCTGAGGGCTGTGAAGG[CG]GTGGGCACGCACGGCGTGCCGGGGCCGCCTGGCTTCGCGGCGGGGGAGGTAACACTGCGA	37	2	29338100	CGCCTTCACAGCCCTCAGCCTCGCGGCCTCACGTCTCTAACCTGCGGCGC	2	29191604	R					high-CpG:29191546-29192008			2:29191342-29192596	2:29338029-29338506	Promoter_Associated	TRUE	449854
cg26398228	0.000501698	0.00138609	-0.198957	0.307943	0.5069	0.00150766	0.0032804	-0.139847	0.34066	0.480507	0.0180562	0.028077	-0.0938083	0.45483	0.548639						cg26398228	cg26398228	32682322	AAAACTTATTCTATACTACCTAAATTCTATACCATCTAATAACACRTTTC			II			GTCCTTGCAAAAAAGCTTGTTCTGTGCTGCCTAGATTCTATGCCATCTGATAGCACGTTT[CG]AGTTAACCCTTGGCCCCATTTGGCTATAATGTTAAGTGGAACATAACTTATAAAAGACTT	37	4	33062845	AAGCTTGTTCTGTGCTGCCTAGATTCTATGCCATCTGATAGCACGTTTCG	4	32739240	R						DMR			4:33062478-33063027	Unclassified_Cell_type_specific		460690
cg26445985	0.000101838	0.000465321	0.185114	0.433275	0.248161	0.00121719	0.00272834	0.157602	0.434298	0.276696	1.42642e-05	7.70268e-05	0.123326	0.41453	0.291204	DENND2A	NM_015689	Body			cg26445985	cg26445985	44800343	ATACACAAACTCATATATACACAAAAACACAATTACAAAAAACTACACAC			II			TCAGCGCATACATACACAGGCTCATATATGCACAGGAGCACAGTTACAGGAAGCTGCACA[CG]GAAATTTCCCACAAATACAACTAATCACAGATGGCTGGAAAACAGCCCAGTCTCCCTGAA	37	7	140263173	TACACAGGCTCATATATGCACAGGAGCACAGTTACAGGAAGCTGCACACG	7	139909642	R							TRUE					461459
cg26567385	0.00394559	0.00667715	0.234987	0.639189	0.404202	0.277003	0.326468	0.0768901	0.594234	0.517344	0.0486072	0.0692391	0.0869206	0.627297	0.540376						cg26567385	cg26567385	35810338	TTCCAATACTACTACATCATAACTTAAAAAACRATATCTATCCACTCACC			II			ACCCAACCCCTCACACACACACACACACACACACACACACACACACACACACACACACAC[CG]GTGAGTGGACAGACATCGTTTTTCAAGTCATGATGCAGCAGTATTGGAATTACAGTTTTT	37	11	5384517	CGGTGAGTGGACAGACATCGTTTTTCAAGTCATGATGCAGCAGTATTGGA	11	5341093	F	rs2647604	rs2647603					TRUE					463630
cg26690318	0.0116564	0.0154552	-0.197302	0.49227	0.689573	0.0677804	0.0912961	-0.124217	0.562772	0.686989	0.0715513	0.0979296	-0.116745	0.562765	0.67951	PYROXD2	NM_032709	Body			cg26690318	cg26690318	48736367	AAACCRAATCCRATAAAAACTATCACCAAAAATCACCAAAAATAAAAACC			II			CTTAAACCCTGAAACCGAATCCGATGAAGACTGTCACCAGGGGTCACCAGGGATGAGGAC[CG]TCACCAGGGGTCAGCAGGGATGGAGACCGTCACCAGGGGTCAGCAGGGATGGAGACCGTC	37	10	100167465	CGGTCCTCATCCCTGGTGACCCCTGGTGACAGTCTTCATCGGATTCGGTT	10	100157455	R								10:100157383-100157485				465767
cg26690407	3.2341e-06	5.48873e-05	0.243216	0.441635	0.198419	0.0208557	0.0321774	0.092322	0.369314	0.276992	0.532209	0.582196	0.049528	0.37126	0.321732				chr5:5887062-5887528	S_Shore	cg26690407	cg26690407	41734414	AAACTAAAAAATCTAAATAAAAACTTTAATAAAACRTCCTCCACCCACCC			II			AAAACTCCAGAAAACTGAGGGGTCTGGATGGAAGCTTTGGTGGGGCGTCCTCCACCCACC[CG]GTTTCCATCAATAATCCCCCACCCCTTACCCAGGTCCCTGCATTGCTTGATTTTTGCTTT	37	5	5887642	CGGGTGGGTGGAGGACGCCCCACCAAAGCTTCCATCCAGACCCCTCAGTT	5	5940642	R												465769
cg26693530	0.00369962	0.00635136	-0.181134	0.68724	0.868374	0.0501717	0.0704539	-0.0246796	0.826625	0.851305	0.0019764	0.00422296	-0.0757662	0.804636	0.880402				chr8:82434436-82434665	N_Shore	cg26693530	cg26693530	23695360	CCCCATAACCATAAAATACCTTCCTTAATCACCAAAACAATACATACACA	34757398	CCCCATAACCGTAAAATACCTTCCTTAATCACCAAAACAATACGTACACG	I	T	Red	ATCAAAGAACTTAAGTGGATGTTTTGGTACAACTTATAGAAAAGGTAAAGGAAACCCTAA[CG]TGCACGCACTGCCTTGGTGACCAAGGAAGGCACCCCACGGCTATGGGGAAATTAGCCTGA	37	8	82433850	CGTGCACGCACTGCCTTGGTGACCAAGGAAGGCACCCCACGGCTATGGGG	8	82596405	F												465825
cg26753908	0.00266308	0.00495883	0.172665	0.889339	0.716674	0.708334	0.75134	0.0748151	0.863365	0.78855	0.149239	0.190641	0.029779	0.80058	0.770801	CHID1;CHID1;CHID1;CHID1;CHID1	NM_001142677;NM_023947;NM_001142675;NM_001142674;NM_001142676	Body;Body;Body;Body;Body	chr11:888684-888981	Island	cg26753908	cg26753908	45736477	CACAAAACCTAAACAAAAACAACCCAAAAAAAACAAAACACATCCAACCA	19683378	CACAAAACCTAAACAAAAACAACCCGAAAAAAACAAAACGCGTCCAACCG	I	T	Red	CACTTGGCCTCGATTGGACCCCGGGGCCCACAGCAACGCCAGTGCCCCTCCCCCTCCAGA[CG]GCTGGACGCGCTCTGCTCTTCCCGGGCTGCCCCTGCTCAGGCTTTGTGCTGAGACAGGCC	37	11	888956	CGGCTGGACGCGCTCTGCTCTTCCCGGGCTGCCCCTGCTCAGGCTTTGTG	11	878956	F		rs28408826						11:878453-878981				466756
cg26846076	0.000542532	0.00147827	-0.266968	0.41442	0.681388	0.390772	0.448972	-0.0614453	0.58702	0.648465	0.18752	0.230615	-0.0742623	0.552828	0.62709	CYTSB;CYTSB;CYTSB;CYTSB	NM_001033554;NM_152904;NM_001033555;NM_001033553	Body;Body;Body;Body			cg26846076	cg26846076	30604458	AACRATCACAATACCTAATTTTAACACATCATATCAAAAAAAAATACACC			II			CTGCCAAGGGATGAGGGAGAGGGGATGTTGGAGAGTCAAGACGGTCTTTCCTCCCCTCTC[CG]GTGCATCTTTCCTTGATATGATGTGTTAAAACCAGGCACTGTGATCGTTCATCTGATTTT	37	17	20128997	CGGTGCATCTTTCCTTGATATGATGTGTTAAAACCAGGCACTGTGATCGT	17	20069589	F		rs9905976					TRUE		17:20128929-20129073	Unclassified_Cell_type_specific		468414
cg26908356	0.000364867	0.0010946	0.184333	0.43121	0.246877	0.00953482	0.0161819	0.0978847	0.364516	0.266631	0.225015	0.271665	0.0746743	0.411669	0.336994	ABCD3;ABCD3	NM_001122674;NM_002858	Body;Body			cg26908356	cg26908356	65621359	ATTCCCTTTACTACAACAATACTACCATCTTACTATAAAATATACACACC			II			CTCTCATTCTTGTTCCCTTTGCTACAGCAATACTGCCATCTTGCTGTGAAATGTGCACAC[CG]ATTTTATTTCCAACACTGTATTTTTGTGCTCGTTGTTCCTTGTGCTTCACTCCCTCCCCT	37	1	94929484	CGGTGTGCACATTTCACAGCAAGATGGCAGTATTGCTGTAGCAAAGGGAA	1	94702072	R									1:94929338-94929645	Gene_Associated_Cell_type_specific		469515
cg26970841	0.0057509	0.00897562	-0.188261	0.186396	0.374657	0.600464	0.648501	0.0291886	0.373871	0.344682	0.619121	0.662626	0.00806271	0.0343705	0.0263077	IRF8	NM_002163	TSS200	chr16:85932121-85932942	Island	cg26970841	cg26970841	14768409	ACAAAAAAATAATTTCTCAAAAAACAAAACACTTCAAAAAAAACAAACCA	46691440	ACGAAAAAATAATTTCTCGAAAAACAAAACACTTCGAAAAAAACGAACCG	I	C	Grn	TGGCTGCCGGGGGCGGGAAAGTGATTTCTCGGAAAGCAGAGCACTTCGAAGAAGGCGGGC[CG]CGCGAGCCAAGCTGACGCTATTGGTCGGTGTGGCCGTCGCTCTGCGCACCGCCCGTCCCC	37	16	85932666	CGGCCCGCCTTCTTCGAAGTGCTCTGCTTTCCGAGAAATCACTTTCCCGC	16	84490167	R								16:84489387-84490461	16:85931952-85933217	Unclassified	TRUE	470668
cg26987645	0.0028467	0.00520289	0.170842	0.525885	0.355043	0.00148489	0.00325469	0.111812	0.380535	0.268723	0.000309524	0.000905701	0.070763	0.257909	0.187146	FMOD	NM_002023	TSS200			cg26987645	cg26987645	14743335	AAAACCCRAATCCTAATTTTTTTCAACTCTACTACAAAAACRAAATTCAC			II			AAAGGGGCTGAGGAACCCGGATCCTGGTTTTTTTCAGCTCTGCTGCAGGGGCGGAGTTCA[CG]CTCAACCACGCAAATCCTTCGGTCCGCCTGACGCTATAAAAACCACCTTTTTTCCACTCA	37	1	203320386	GAACCCGGATCCTGGTTTTTTTCAGCTCTGCTGCAGGGGCGGAGTTCACG	1	201587009	R				TRUE		RDMR			1:203320368-203320601	Unclassified_Cell_type_specific		470982
cg26995506	0.00508124	0.00826919	0.268031	0.393834	0.125803	0.00594684	0.0105761	0.143329	0.311804	0.168475	0.306014	0.35782	0.10315	0.307523	0.204373	ZEB2;ZEB2	NM_014795;NM_001171653	Body;Body			cg26995506	cg26995506	39753355	AATAACTTTCTCCTAATCACRACCAATTCACCAACTAACACACTACCTTC			II			ATAGTACTACTGGTAGCTTTCTCCTGGTCACGGCCAATTCACCAACTAACACACTGCCTT[CG]TAGAGCACGCAAAGATGTATCCAGCTTCATTTTTGACTGATATAAATACCATCAGCCAGT	37	2	145226929	CGAAGGCAGTGTGTTAGTTGGTGAATTGGCCGTGACCAGGAGAAAGCTAC	2	144943399	R		rs76639551					TRUE					471118
cg27298349	1.64641e-05	0.000155233	0.195261	0.674537	0.479276	0.451696	0.513999	0.0211517	0.598285	0.577133	0.0456968	0.0652497	0.0574334	0.417036	0.359603				chr11:49913319-49914335	Island	cg27298349	cg27298349	26760337	AAAACTAACTACAAATAATCAAAAACTACAAACCTTCCACACTAACACCA	39706440	AAAACTAACTACAAATAATCAAAAACTACAAACCTTCCGCGCTAACGCCG	I	C	Grn	GGTGGTCATCCTGACCATGTGGTCCAGGGCGCCCCGGTCCTCCAGGCCACACACGGAGCG[CG]GCGTCAGCGCGGAAGGCTTGCAGTCCCTGACCATCTGCAGCCAGTTCTTCCAGCCCTCGG	37	11	49914049	AGAACTGGCTGCAGATGGTCAGGGACTGCAAGCCTTCCGCGCTGACGCCG	11	49870625	F	rs11040639	rs1721994						11:49869896-49870911				476119
cg27387030	0.0012391	0.00278798	0.184534	0.504898	0.320364	0.00150758	0.0032804	0.107359	0.330982	0.223623	0.00160011	0.00361393	0.0473992	0.197923	0.150524	FMOD	NM_002023	TSS1500			cg27387030	cg27387030	49756366	CCCTCCCCATCCCTACATCTACCTTTATAACTTTAATAAAAAATCCAAAC			II			CCCTTTCTGCTGAATGAGTTAGTGGCGCCCTAGAAGTTATTTGTACAGTCTCTTATGAAG[CG]CCTGGATTTCTCATTAAAGCCACAAAGGCAGATGCAGGGATGGGGAGGGCCAGGGTTTGG	37	1	203320541	CGCCTGGATTTCTCATTAAAGCCACAAAGGCAGATGCAGGGATGGGGAGG	1	201587164	F						RDMR			1:203320368-203320601	Unclassified_Cell_type_specific	TRUE	477704
cg27487839	0.00685266	0.0103788	-0.176979	0.0308819	0.207861	0.778194	0.816692	-0.0149447	0.123137	0.138082	0.661219	0.701365	-0.000317513	0.0183595	0.0186771	XKR6	NM_173683	1stExon	chr8:11057684-11058479	Island	cg27487839	cg27487839	37673376	AAAAAAAAATCAACCCAAAATAAACATAATCCCCCTTACAATAATAATCA	39779491	AAAAAAAAATCAACCCGAAATAAACGTAATCCCCCTTACGATAATAATCG	I	A	Red	GCACCAGCACGAAGAAGAGGGTCAGCCCGAAGTAGACGTAGTCCCCCTTGCGGTAGTAGT[CG]AGGGCCAGCCACAGGTCGGTGCCCACGTCCCCGAAGAACACCAGCAGCGCCAGCACGATC	37	8	11058395	AGAAGAGGGTCAGCCCGAAGTAGACGTAGTCCCCCTTGCGGTAGTAGTCG	8	11095805	R						DMR		8:11094978-11096688	8:11058267-11059693	Promoter_Associated	TRUE	479326
rs10796216	0.000463686	0.00132418	-0.298852	0.298398	0.59725	0.160332	0.197587	-0.0612709	0.40796	0.469231	0.0501199	0.0708838	-0.17692	0.441722	0.618642						rs10796216	rs10796216	14622465	TAACTAAAAAACAACAATACTAACTCTACACTAAATACCCACTAACCCTC	41635319	TAACTAAAAAACAACAATACTAACTCTACACTAAATACCCACTAACCCTT	I	A	Red																				485518
rs798149	0.0301114	0.0345293	0.187034	0.616478	0.429443	0.5407	0.596981	0.0840065	0.534562	0.450555	0.03664	0.0530832	0.150527	0.559746	0.409219						rs798149	rs798149	48789496	ACACAACCTCCAATACTTCCAAATATCTCACTAAATTACTCTAACTATAA			II																						485569

## Sheet: summary
AA vs EA in ER+
Probe	Beta-Difference	Adjust Pval	CHR	Gene	Location	Protein
cg23813394	1.90707e-08	0.388519	2	COL6A3	Body	collagen, type VI, alpha 3
cg18514595	3.15008e-06	0.336005	22
cg21414902	6.08686e-05	-0.29111	19	AP3D1	Body	adaptor-related protein complex 3, delta 1 subunit
cg05093818	0.000229841	0.276281	4	MAPK10	TSS1500	mitogen-activated protein kinase 10
cg06715628	2.85982e-08	-0.269021	12
cg15877769	1.51636e-05	-0.256224	4
cg04752818	1.15483e-06	-0.229138	7	INTS1	Body	integrator complex subunit 1
cg27415324	1.31359e-07	-0.21955	22
cg12615916	0.000760307	0.218889	1	CDC42BPA	TSS200	CDC42 binding protein kinase alpha (DMPK-like)
cg08699341	0.00563491	-0.215141	13	TMCO3	Body	transmembrane and coiled-coil domains 3
cg10070864	4.26792e-08	-0.210917	15
cg27224751	0.000334619	0.210311	15	DNAJC17	Body	DnaJ (Hsp40) homolog, subfamily C, member 17
cg08884363	0.000200057	-0.202138	17	STAC2	Body	SH3 and cysteine rich domain 2
cg14837792	1.64221e-05	0.199354	14
cg18451016	0.000229841	-0.19652	1
cg16352443	0.000151035	-0.194115	1
cg10578777	1.05531e-05	-0.189034	12
cg21489391	1.44118e-06	-0.188461	12	GALNT9	Body	UDP-N-acetyl-alpha-D-galactosamine:polypeptide N-acetylgalactosaminyltransferase 9 (GalNAc-T9)
cg01451277	0.000167917	-0.188116	15	DPP8	Body	dipeptidyl-peptidase 8
cg26227225	9.33954e-06	0.185749	1	C1orf86	Body	chromosome 1 open reading frame 86
AA vs EA in ER-
Probe	Beta-Difference	Adjust Pval	CHR	Gene	Location	Full Name
cg06961873	0.00189456	0.271155	1	TMEM57	3'UTR	transmembrane protein 57
cg06590444	0.000222512	-0.270393	19	ACPT	TSS1500	acid phosphatase, testicular
cg10942914	0.000204493	0.264032	5
cg09052083	0.00324826	-0.23405	8	XKR6	Body	XK, Kell blood group complex subunit-related family, member 6
cg02895639	0.000395432	-0.213677	22	FAM19A5	Body	family with sequence similarity 19 (chemokine (C-C motif)-like), member A5
cg02078517	0.000995362	0.21049	2	FAM176A	Body	eva-1 homolog A (C. elegans)
cg17916960	0.000121673	0.208378	15
cg01072076	0.000795893	-0.205427	5
cg05704942	0.0200642	0.204435	1	MRTO4	Body	mRNA turnover 4 homolog (S. cerevisiae)
cg09721595	8.50228e-05	0.200073	11	THRSP	TSS1500	thyroid hormone responsive
cg16154810	7.88004e-06	-0.196753	22	CERK	TSS1500	ceramide kinase
cg00704664	2.72466e-05	0.196034	20	CDH4	Body	cadherin 4, type 1, R-cadherin (retinal)
cg27387030	0.0010713	0.195634	1	FMOD	TSS1500	fibromodulin
cg04347874	0.0069017	-0.192916	14	NKX2-1	Body	NK2 homeobox 1
cg22643811	0.000586372	-0.190871	22	FAM19A5	1stExon	family with sequence similarity 19 (chemokine (C-C motif)-like), member A5
cg22280068	0.00164777	0.190076	11	NLRP6	Body	NLR family, pyrin domain containing 6
cg13649600	0.00448158	-0.189578	2	ATP6V1B1	Body	ATPase, H+ transporting, lysosomal 56/58kDa, V1 subunit B1
cg10259748	0.0383295	-0.189318	6	C6orf186	Body	METTL24 methyltransferase like 24
cg04031093	0.000101838	-0.187951	1
cg00556112	0.0171199	-0.186591	11	DRD4	TSS200	dopamine receptor D4

## Sheet: Sheet1
Illumina ID	Assay #	gene	location in gene	location in island	location of Pyrosequencing assay	# CpG's covered	CpG# corresponding to 450K probe	R2	Pearson's r	P value (two-tailed)	# normal	# tumor	Forward PCR primer	Reverse PCR primer	Primer Biotinylated	Sequencing primer
cg 06880420	2	NR5A2	body	S_shelf	chr1:200119937200-200120026	1	CpG1	0.9899	0.9949	< 0.0001	8	10	GTG AAG AAG AGA TTA GGT TGA AAG GA	AAC ATC ACC CAT AAA TCA TAA AAC TT AAA	reverse	AGG ATT TGT ATT GTA G
cg 07600533	3	KLHDC78	TSS1500	island	chr22:50985986-50986111	4	CpG4	0.9379	0.9684	< 0.0001	8	20	AGG ATT GAG GTT GGA GTT GAA GT	CC TCC TTC AAA CTT TTT A T AA	reverse	GGT TGA GGT TGA AT
cg 15215348 *	6	PDE4C	5'UTR	S_shore	chr19:18344401-18344544	3	CpG3	0.8885	0.9426	<0.0001	8	20	GTA GGG AGA TAG GGT TTT AGG AGA TT	CCC TAC CTT CAA CAC CAT CAA AT	reverse	GGG TGG ATG AGA TAG
cg 16672562 *	8	HIF3A	5'UTR, Body, 1st exon	s_shore	chr19:46801643_46801845	6	CpG5	0.7207	0.8489	<0.0001	8	19	GGT TAT AGT GGG ATG GTA GTT AGT TTT AGT	AAC CCT TTC CTA TAA AAT CAT CTC ACC	reverse	GGT GTA GTT AGG ATT
cg 18675097 *	9	NKAPL	5'UTR, 1st exon	island	chr6:28227098-28227279	4	CpG4	0.8304	0.9113	< 0.0001	8	14	GAG AGA GGG AAT AGT TAT TTT AAG AGG AAT	CAC CAA CCA ACC TCT AAA TCT ATA ACA	reverse	GAT ATT GGG GGT AT
cg 21048162	11	BATF	TSS1500	none	chr14:75988218-75988421	2	CpG1	0.9681	0.9839	<0.0001	8	20	AAA GAG TGT GAG TTT TTT GTT AAG TAG TAT	TCA CCC ATC TTA TCT TTC CTC ACC	reverse	GGA AAG GAG AAT AT
cg 27083087 *	15	VGLL4	Body; 1st exon, 5'UTR	island	chr3:11610160-11610349	5	CpG2	0.9576	0.9786	<0.0001	8	20	GTA GTT TTA GAG GTT TTG ATA GGT TTG GTA	CCC CAC CAC TAC TTC CCA AA	reverse	GGT ATA GTT TTG ATT A
cg 07568841	21	ZNRF2	body	none	chr7:30362690-30362839	1	CpG1	0.9891	0.9945	<0.0001	8	10	TTT TAG TGT TAT GGT GTG GTA GAA AGA T	ACA ACA CCT TAA ACA CTA TTC TAC CTC	reverse	GTT GTT TTG AAA GG
cg 17394978	22	IRF1	body	N_shore	chr5:131824429-131824652	1	CpG1	0.9461	0.9727	<0.0001	8	17	AAG TTT ATA GTT GGT GTA TTT GGG GTA A	TCT ACC TCT CAA TAC CTC TAT TTA CTT ATC T	reverse	ATT GTG TTA TTT AAT T
cg 15645309	23	BATF	TSS200	none	chr14:75988674-75988917	2	CpG1, CpG2 with other probe	0.8653	0.9302	<0.0001	8	20	TTA TAG GTG TTT TTT TTG TTT TGT AGT	TCT TTC ACA TAA TTC TAT AAA TCT TTT CCC A	reverse	TTG GAA GTT ATA TGG
* ambiguously mapped
